# Supplementary material for: From the Clinic to the Bench and Back Again in One Dog Year: How a Cross-Species Pipeline to Identify New Treatments for Sarcoma Illuminates the Path Forward in Precision Medicine
Source: Front Oncol. 2020 Feb 11;10:117. doi: 10.3389/fonc.2020.00117 (PMC7026496; doi:10.3389/fonc.2020.00117)
Supplement: Supplementary file 1 [file Table_1.XLSX]

## Sheet: Sheet1
Confidence	Sequence	Modifications	Master Protein Accessions	Master Protein Descriptions	PSMs	Theo MH Da	Top Ape RT min	Ions Score	38731_CO QCPool Normalized	38731_01 QCPool Normalized	38731_02 QCPool Normalized	38731_04 QCPool Normalized	38199 Cont_D418 Normalized	38200 Cont_D418 Normalized	38201 Cont_D418 Normalized	38202 Treated_D418 Normalized	38203 Treated_D418 Normalized	38204 Treated_D418 Normalized	38205 Cont_JSD48 Normalized	38206 Cont_JSD48 Normalized	38207 Cont_JSD48 Normalized	38208 Treated_JSD48 Normalized	38209 Treated_JSD48 Normalized	38210 Treated_JSD48 Normalized	QCPool_CV	Cont_D418_CV	Treated_D418_CV	Cont_JSD48_CV	Treated_JSD48_CV	Treated_D418_Cont_D418_FC	Treated_D418_Cont_D418_pval	Treated_JSD48_Cont_JSD48_FC	Treated_JSD48_Cont_JSD48_pval
High	NLQQEISDLTEQIAEGGKHIHELEK	1xGG [K18]	Q076A5	Myosin-4 OS=Canis lupus familiaris GN=MYH4 PE=3 SV=1	7	2973.49	84.44	38	447565	48879.7	109223	6.5959e+06	1818.93	7665.47	2385.53	9.4449e+06	1703.62	521220	969.87	778.111	844.276	4.14999e+07	3.98394e+06	2.88111e+08	178	81.5	160	11.3	139	840	0.241	129000	0.0131
High	NTQGILKDTQIHLDDALR	1xGG [K7]	Q076A7; Q076A5; A0A140T8E7; Q076A4	Myosin-2 OS=Canis lupus familiaris GN=MYH2 PE=3 SV=1_x000D__x000D_ Myosin-4 OS=Canis lupus familiaris GN=MYH4 PE=3 SV=1_x000D__x000D_ Myosin-1 OS=Canis lupus familiaris GN=MYH1 PE=3 SV=1_x000D__x000D_ Myosin-8 OS=Canis lupus familiaris GN=MYH8 PE=3 SV=1	30	2165.13	60.09	69	1.13428e+07	9.47265e+06	3.25236e+06	1.1522e+07	5.01795e+06	7665.47	2.80577e+06	1.45577e+07	1.88196e+06	6.75484e+06	969.87	778.111	844.276	3.01954e+07	3.08393e+06	1.06489e+08	43.6	96.2	82.7	11.3	115	2.96	0.354	53900	0.0101
High	KIAEQELLDASER	1xGG [K1]	Q076A7; A0A140T8E7	Myosin-2 OS=Canis lupus familiaris GN=MYH2 PE=3 SV=1_x000D__x000D_ Myosin-1 OS=Canis lupus familiaris GN=MYH1 PE=3 SV=1	14	1615.83	42.37	111	1.00369e+07	1.0004e+07	1.2814e+07	9.82003e+06	1.43865e+06	7665.47	1.73259e+06	4.37747e+06	1.26643e+06	2.3299e+06	969.87	778.111	844.276	2.20981e+07	1.60414e+06	7.24507e+07	13.4	87.1	59.5	11.3	114	2.51	0.346	37100	0.013
High	QVEQEKTELQAALEEAEASLEHEEGK	1xGG [K6]	A0A140T8E7	Myosin-1 OS=Canis lupus familiaris GN=MYH1 PE=3 SV=1	5	3039.44	82.88	40	373599	335376	2155.81	2.1577e+06	1818.93	7665.47	2385.53	3.43913e+06	1703.62	4.10758e+06	969.87	778.111	844.276	1.53645e+07	1.4054e+06	6.74552e+07	136	81.5	87.6	11.3	124	636	0.219	32500	0.0136
High	ALQEAHQQTLDDLQAEEDKVNTLTKAK	1xGG [K25]	Q076A7; Q076A5; A0A140T8E7; Q076A4	Myosin-2 OS=Canis lupus familiaris GN=MYH2 PE=3 SV=1_x000D__x000D_ Myosin-4 OS=Canis lupus familiaris GN=MYH4 PE=3 SV=1_x000D__x000D_ Myosin-1 OS=Canis lupus familiaris GN=MYH1 PE=3 SV=1_x000D__x000D_ Myosin-8 OS=Canis lupus familiaris GN=MYH8 PE=3 SV=1	6	3151.59	53.38	50	8.24179e+06	6.44545e+06	2.47107e+06	4.86553e+06	1.20343e+06	7665.47	2385.53	5.48747e+06	816356	1.07128e+06	969.87	778.111	844.276	2.33084e+07	527019	6.05142e+07	44.5	171	107	11.3	108	6.08	0.156	32500	0.0234
High	NSVVISWKPPADDGGSWITNYVVEKCEAK	1xCarbamidomethyl [C26]; 1xGG [K25]	F1PV45	Titin OS=Canis lupus familiaris GN=TTN PE=4 SV=2	5	3363.63	75.27	50	1616.9	1728.56	2155.81	1131.4	1818.93	7665.47	2385.53	1.83206e+06	1703.62	1.17634e+06	969.87	778.111	844.276	8.42634e+06	629089	6.25797e+07	25.4	81.5	92.4	11.3	141	254	0.225	27600	0.021
High	AMSKANSEVAQWR	1xGG [K4]	A0A140T8E7	Myosin-1 OS=Canis lupus familiaris GN=MYH1 PE=3 SV=1	4	1591.76	33.81	83	760050	1.23048e+06	1.44375e+06	2.03278e+06	1818.93	7665.47	2385.53	1413.09	1703.62	1123.42	969.87	778.111	844.276	9.3567e+06	166771	4.7866e+07	38.6	81.5	20.5	11.3	132	-2.8	0.192	22100	0.0369
High	SIVEASKGCQLGK	1xCarbamidomethyl [C9]; 1xGG [K7]	E2RCM9	Tripartite motif containing 63 OS=Canis lupus familiaris GN=TRIM63 PE=4 SV=2	10	1490.76	28.01	70	7.3898e+06	7.27231e+06	8.73793e+06	4.65111e+06	1.0961e+07	3.29549e+06	5.51925e+06	2.19257e+06	2.52848e+06	1.05291e+06	969.87	778.111	844.276	1.44658e+07	370011	3.82699e+07	24.4	59.8	40.2	11.3	108	-3.42	0.0595	20500	0.0244
High	TENSSLTKEVQDLK	1xGG [K8]	E2RG59	Kinectin 1 OS=Canis lupus familiaris GN=KTN1 PE=4 SV=2	9	1705.86	41.37	107	1.76638e+07	1.64034e+07	1.63843e+07	1.19483e+07	1818.93	7665.47	2.30982e+06	2.25395e+06	1703.62	1.82694e+06	969.87	778.111	844.276	2.06195e+07	1.92159e+07	2.89511e+06	16.1	172	87.9	11.3	69.2	1.76	0.607	16500	0.00432
High	NFQLNQDKMNFSTLR	1xGG [K8]	E2R986	Uncharacterized protein OS=Canis lupus familiaris PE=4 SV=2	1	1969.95	59.63	37	1616.9	498929	2155.81	1131.4	1818.93	7665.47	2385.53	1413.09	1703.62	1123.42	969.87	778.111	844.276	7.10343e+06	1.2631e+06	3.42965e+07	197	81.5	20.5	11.3	124	-2.8	0.192	16500	0.0108
High	SLEAQADKYSTK	1xGG [K8]	E2RAH4	Tropomyosin 2 (beta) OS=Canis lupus familiaris GN=TPM2 PE=2 SV=2	9	1454.71	26.39	71	5.96656e+06	5.09614e+06	8.29005e+06	3.9141e+06	1.21469e+06	7665.47	2385.53	3.44265e+06	1703.62	1123.42	969.87	778.111	844.276	8.55542e+06	934957	2.82337e+07	31.8	171	173	11.3	112	2.81	0.907	14600	0.0122
High	KHADSVAELGEQIDNLQR	1xGG [K1]	Q076A7; Q076A3; P49824; Q076A5; A0A140T8E7; Q076A4	Myosin-2 OS=Canis lupus familiaris GN=MYH2 PE=3 SV=1_x000D__x000D_ Myosin-13 OS=Canis lupus familiaris GN=MYH13 PE=3 SV=1_x000D__x000D_ Myosin-7 OS=Canis lupus familiaris GN=MYH7 PE=1 SV=3_x000D__x000D_ Myosin-4 OS=Canis lupus familiaris GN=MYH4 PE=3 SV=1_x000D__x000D_ Myosin-1 OS=Canis lupus familiaris GN=MYH1 PE=3 SV=1_x000D__x000D_ Myosin-8 OS=Canis lupus familiaris GN=MYH8 PE=3 SV=1	3	2137.06	50.55	46	848582	1728.56	775462	1.33511e+06	1818.93	7665.47	2385.53	1.03483e+06	1703.62	1123.42	969.87	778.111	844.276	7.34421e+06	397380	2.70031e+07	74.5	81.5	172	11.3	119	87.4	0.603	13400	0.0206
High	KFEEIKK	1xGG [K]	E2RC76	Nuclear transcription factor, X-box binding like 1 OS=Canis lupus familiaris GN=NFXL1 PE=4 SV=2	8	1035.58	37.88	52	2.66673e+06	2.63467e+06	2.56217e+06	2.08611e+06	1818.93	7665.47	2385.53	1413.09	1703.62	1123.42	969.87	778.111	844.276	1.86505e+06	344589	3.04031e+07	10.9	81.5	20.5	11.3	156	-2.8	0.192	12600	0.0251
High	GTEDELDKYSEALKDAQEK	1xGG [K8]	F1P912; A0A0N9JIB9	Tropomyosin 1 OS=Canis lupus familiaris GN=TPM1 PE=3 SV=1_x000D__x000D_ Tropomyosin 1 alpha OS=Canis lupus familiaris GN=Tpm1 PE=2 SV=1	3	2283.06	51.09	56	6.43166e+06	7.10155e+06	2155.81	6.6938e+06	1818.93	7665.47	2385.53	1413.09	1703.62	1123.42	969.87	778.111	844.276	7.90284e+06	5.09979e+06	1.5333e+07	66.9	81.5	20.5	11.3	56	-2.8	0.192	10900	0.000818
High	QKEQDVDKDLR	1xGG [K2]	E2R4Z4	Nuclear factor, erythroid 2 like 1 OS=Canis lupus familiaris GN=NFE2L1 PE=3 SV=2	3	1487.74	19.89	49	8.82719e+06	9.58194e+06	9.13794e+06	6.30701e+06	1818.93	7665.47	2385.53	1.01457e+06	1703.62	1123.42	969.87	778.111	844.276	1.11943e+07	1.32376e+07	3.18189e+06	17.4	81.5	172	11.3	57.7	85.7	0.603	10700	0.00205
High	KELEQVCNPIITGLYQGAGGPGAGGFGAQAPK	1xCarbamidomethyl [C7]; 1xGG [K1]	G1K268	Uncharacterized protein OS=Canis lupus familiaris GN=HSP70 PE=3 SV=1	6	3299.65	71.7	122	3.39423e+06	2.37603e+06	765160	5.0076e+06	148645	7665.47	2385.53	2.31961e+06	3.09737e+06	8.34331e+06	969.87	778.111	844.276	7.70573e+06	1.23367e+07	6.19066e+06	61.7	157	71.4	11.3	36.6	86.7	0.0348	10100	0.000161
High	IAKESQFLKEELVAAVEDVR	1xGG [K]	E2R9S7	Catenin alpha 1 OS=Canis lupus familiaris GN=CTNNA1 PE=4 SV=1	3	2388.28	74.68	48	1.84725e+06	2.00408e+06	1.62323e+06	1.94068e+06	1818.93	7665.47	77010.2	1413.09	1703.62	1123.42	969.87	778.111	844.276	3.63999e+06	3.31289e+06	1.61826e+07	8.99	145	20.5	11.3	95.1	-20.4	0.208	8920	0.00299
High	IQNLLKITNLR	1xGG [K6]	E2R4J1; F1PCD8	Laminin subunit beta 2 OS=Canis lupus familiaris GN=LAMB2 PE=4 SV=1_x000D__x000D_ Laminin subunit beta 1 OS=Canis lupus familiaris GN=LAMB1 PE=4 SV=2	7	1439.87	60.06	67	5.11799e+06	4.66133e+06	4.66954e+06	4.63502e+06	1818.93	7665.47	2385.53	1413.09	1703.62	1123.42	969.87	778.111	844.276	7.30156e+06	8.55506e+06	6.99345e+06	4.86	81.5	20.5	11.3	10.9	-2.8	0.192	8810	5.66e-08
High	AFEEAEKNAPAIIFIDELDAIAPK	1xGG [K7]	E2RLQ9	Valosin containing protein OS=Canis lupus familiaris GN=VCP PE=3 SV=2	2	2729.4	97.01	48	1616.9	1728.56	2155.81	1131.4	1818.93	7665.47	2385.53	4.97632e+06	1.60403e+06	5.55426e+06	969.87	778.111	844.276	9.22133e+06	7.5774e+06	5.94124e+06	25.4	81.5	52.7	11.3	21.6	1020	0.000314	8770	9.73e-06
High	IKLEQQVDDLEGSLEQEKK	1xGG [K2]	Q076A7; A0A140T8E7	Myosin-2 OS=Canis lupus familiaris GN=MYH2 PE=3 SV=1_x000D__x000D_ Myosin-1 OS=Canis lupus familiaris GN=MYH1 PE=3 SV=1	2	2343.2	58.16	66	2.26456e+06	1.02281e+06	589342	1.71251e+06	496690	7665.47	396399	1413.09	531698	1123.42	969.87	778.111	844.276	4.42932e+06	895869	1.66152e+07	53	86	172	11.3	113	-1.69	0.37	8460	0.00951
High	IIEVGDTPKDR	1xGG [K9]	F1PNM2	Protein transport protein Sec61 subunit alpha isoform 1 OS=Canis lupus familiaris GN=SEC61A1 PE=3 SV=2	11	1356.71	29.79	55	9.66416e+06	1.13065e+07	1.515e+07	7.07059e+06	727435	7665.47	724960	1.22247e+07	6.39388e+06	1.19709e+07	969.87	778.111	844.276	7.98592e+06	6.70334e+06	2.30664e+06	31.4	85.2	32.3	11.3	52.6	21	0.11	6560	0.00158
High	ASGDFQTTKLNGFEVFAR	1xGG [K9]	F1P8Q0	Integrin subunit alpha V OS=Canis lupus familiaris GN=ITGAV PE=3 SV=2	3	2102.03	65.5	50	1616.9	1728.56	2155.81	1131.4	1818.93	7665.47	2385.53	852021	1703.62	1.17098e+06	969.87	778.111	844.276	5.88091e+06	5.24034e+06	5.33761e+06	25.4	81.5	89.6	11.3	6.29	171	0.228	6350	7.92e-07
High	KLVIIESDLER	1xGG [K1]	F1P912; A0A0N9JIB9	Tropomyosin 1 OS=Canis lupus familiaris GN=TPM1 PE=3 SV=1_x000D__x000D_ Tropomyosin 1 alpha OS=Canis lupus familiaris GN=Tpm1 PE=2 SV=1	6	1428.81	51.24	64	3.8739e+06	2.70819e+06	2.87849e+06	2.76267e+06	1818.93	7665.47	2385.53	2.524e+06	1703.62	1123.42	969.87	778.111	844.276	6.2078e+06	4.60566e+06	4.87684e+06	18	81.5	173	11.3	16.4	213	0.578	6050	6.35e-07
High	IILPEGAKNIQVDSPYEISR	1xGG [K8]	E2RQ08	Dolichyl-diphosphooligosaccharide--protein glycosyltransferase subunit 1 OS=Canis lupus familiaris GN=RPN1 PE=1 SV=1	10	2356.25	63.46	68	5.3075e+06	4.31522e+06	4.1653e+06	4.43905e+06	1.98478e+06	7665.47	1.53062e+06	8.77005e+06	3.41361e+06	1.72071e+07	969.87	778.111	844.276	6.55831e+06	5.65189e+06	2.85701e+06	11.3	88.2	71	11.3	38.4	8.34	0.201	5810	0.000464
High	YLEMGKETLQR	1xGG [K6]	A0MZ32	MHC class I antigen (Fragment) OS=Canis lupus familiaris GN=DLA-88 PE=3 SV=1	5	1481.74	38.74	56	902430	2.11345e+06	3.8041e+06	3.06734e+06	1818.93	7665.47	2385.53	1413.09	1703.62	279477	969.87	778.111	844.276	4.8743e+06	5.44097e+06	3.7586e+06	50.8	81.5	170	11.3	18.2	23.8	0.626	5430	3.36e-06
High	GFPTIKIFQK	1xGG [K6]	E2RB37	Uncharacterized protein OS=Canis lupus familiaris GN=PDIA6 PE=3 SV=1	2	1292.74	63.36	38	3.82043e+06	4.32109e+06	3.85312e+06	2.95376e+06	1818.93	7665.47	2385.53	1413.09	1703.62	1123.42	969.87	778.111	844.276	3.38471e+06	7.66895e+06	2.93849e+06	15.3	81.5	20.5	11.3	56	-2.8	0.192	5400	0.000792
High	KADEGLASLSEDGR	1xGG [K1]	E2R5H5	Anterior pharynx defective 1 homolog A OS=Canis lupus familiaris GN=APH1A PE=2 SV=1	8	1561.75	34.12	91	7.16413e+06	6.85557e+06	7.12941e+06	5.97489e+06	1818.93	7665.47	2385.53	1.0157e+07	6.08402e+06	1.36621e+07	969.87	778.111	844.276	4.66504e+06	2.95769e+06	6.14636e+06	8.18	81.5	38	11.3	34.8	2520	0.000479	5310	0.000236
High	VLDKCQEVISWLDANTLAEKDEFEHK	1xCarbamidomethyl [C5]; 1xGG [K4]	G1K268	Uncharacterized protein OS=Canis lupus familiaris GN=HSP70 PE=3 SV=1	2	3231.56	75.09	55	1616.9	1728.56	2155.81	939055	1818.93	7665.47	2385.53	886818	1703.62	1.19963e+06	969.87	778.111	844.276	3.55815e+06	8.56798e+06	1.21984e+06	198	81.5	89.3	11.3	84.4	176	0.228	5150	0.00421
High	IDLSAIKIEFSK	1xGG [K7]	E2RQ24	Myosin light chain 1 OS=Canis lupus familiaris GN=MYL1 PE=4 SV=2	2	1477.83	70.87	64	1616.9	842926	2155.81	1.2303e+06	1818.93	7665.47	2385.53	1413.09	1703.62	1123.42	969.87	778.111	844.276	2.87965e+06	125076	9.54406e+06	119	81.5	20.5	11.3	116	-2.8	0.192	4840	0.0284
High	AGEAYPLGAPDASGKSDEPELLAR	1xGG [K15]	F1PMJ0	G protein-coupled receptor 68 OS=Canis lupus familiaris GN=GPR68 PE=3 SV=2	5	2528.23	56.5	43	1616.9	1728.56	2155.81	1131.4	1818.93	7665.47	2385.53	1413.09	1703.62	1123.42	969.87	778.111	844.276	5.55037e+06	3.71798e+06	3.17207e+06	25.4	81.5	20.5	11.3	30	-2.8	0.192	4800	7.21e-05
High	KGIDLANR	1xGG [K1]	F1PV45	Titin OS=Canis lupus familiaris GN=TTN PE=4 SV=2	2	1000.55	26.12	50	1.69722e+06	1.51158e+06	871470	853201	1818.93	7665.47	2385.53	1413.09	1703.62	1123.42	969.87	778.111	844.276	2.98433e+06	135509	9.29603e+06	35.3	81.5	20.5	11.3	113	-2.8	0.192	4790	0.027
High	LLESYLKEIGINEDQFQEACTSPLAK	1xCarbamidomethyl [C20]; 1xGG [K7]	E2QYE5	Cilia and flagella associated protein 36 OS=Canis lupus familiaris GN=CFAP36 PE=4 SV=2	2	3110.54	80.67	50	1616.9	1728.56	2155.81	1131.4	151495	7665.47	2385.53	1.33644e+06	1703.62	1.51054e+06	969.87	778.111	844.276	3.52039e+06	4.03784e+06	2.03586e+06	25.4	157	86.9	11.3	32.5	17.6	0.42	3700	0.00024
High	VEPVGNAPLLALVHK	1xGG [K15]	J9NRQ4	Thyroid hormone receptor interactor 12 OS=Canis lupus familiaris GN=TRIP12 PE=4 SV=1	1	1670.96	69.62	40	1.11789e+06	1.13702e+06	1.15854e+06	1.22975e+06	1818.93	7665.47	2385.53	1413.09	1703.62	1123.42	969.87	778.111	844.276	7.27249e+06	141965	2.06889e+06	4.21	81.5	20.5	11.3	117	-2.8	0.192	3660	0.024
High	EEMVTGAKR	1xGG [K8]	E2RSJ2	Synoviolin 1 OS=Canis lupus familiaris GN=SYVN1 PE=4 SV=2	8	1134.56	19.4	46	2.19783e+06	1.80914e+06	6.68738e+06	3.42988e+06	1.4467e+06	7665.47	1.02325e+06	4.94729e+06	1.25006e+06	8.12393e+06	969.87	778.111	844.276	3.79198e+06	3.78754e+06	1.7562e+06	62.7	89.5	72.1	11.3	37.7	5.78	0.235	3600	0.000531
High	VGSHITGGDIYGIVNENSLIKHK	1xGG [K21]	E2QYG6	ATPase H+ transporting V1 subunit A OS=Canis lupus familiaris GN=ATP6V1A PE=3 SV=1	4	2565.34	57.13	41	1616.9	1728.56	2155.81	1.74945e+06	2.45241e+06	7665.47	2385.53	481275	797327	1.80024e+06	969.87	778.111	844.276	2.87702e+06	4.40457e+06	1.6787e+06	199	172	67.1	11.3	45.7	1.25	0.271	3460	0.000715
High	KATDAEADVASLNR	1xGG [K1]	F1P912; A0A0N9JIB9; E2RAH4	Tropomyosin 1 OS=Canis lupus familiaris GN=TPM1 PE=3 SV=1_x000D__x000D_ Tropomyosin 1 alpha OS=Canis lupus familiaris GN=Tpm1 PE=2 SV=1_x000D__x000D_ Tropomyosin 2 (beta) OS=Canis lupus familiaris GN=TPM2 PE=2 SV=2	4	1574.78	32.57	87	978110	1728.56	738537	1.88458e+06	1818.93	7665.47	2385.53	1413.09	1703.62	1123.42	969.87	778.111	844.276	3.41738e+06	2.7109e+06	2.68663e+06	86.2	81.5	20.5	11.3	14.1	-2.8	0.192	3400	2.44e-07
High	TILEAKQAK	1xGG [K6]	E2RJH2	ATPase H+ transporting accessory protein 2 OS=Canis lupus familiaris GN=ATP6AP2 PE=4 SV=2	1	1115.64	23.61	39	4.51651e+06	3.44259e+06	4.01871e+06	2.1156e+06	968645	4.36879e+06	1.70677e+06	1.14494e+06	1.35857e+06	1.0478e+06	969.87	778.111	844.276	2.03261e+06	1.98151e+06	4.28884e+06	29.4	76.2	13.4	11.3	47.6	-1.98	0.376	3200	0.000527
High	SIGNIKFIGELFK	1xGG [K6]	E2RH87; F1PNF3	Eukaryotic translation initiation factor 4 gamma 3 OS=Canis lupus familiaris GN=EIF4G3 PE=4 SV=2_x000D__x000D_ Eukaryotic translation initiation factor 4 gamma 1 OS=Canis lupus familiaris GN=EIF4G1 PE=4 SV=2	8	1579.88	80.98	48	256219	529550	43342.7	1.26438e+06	1818.93	189436	2385.53	475104	1703.62	614233	969.87	778.111	844.276	2.30969e+06	2.09581e+06	2.64954e+06	102	168	88.3	11.3	11.9	5.63	0.434	2720	1.23e-07
High	SLPIATKEQLEK	1xGG [K7]	J9NTM9	Ring finger protein 145 OS=Canis lupus familiaris GN=RNF145 PE=4 SV=1	2	1470.82	40.34	38	2.49603e+06	2.97348e+06	2.40199e+06	1.70633e+06	702611	7665.47	2385.53	2.92566e+06	933246	3.1269e+06	969.87	778.111	844.276	3.0907e+06	2.82598e+06	994155	21.8	170	52.1	11.3	49.6	9.8	0.117	2670	0.00167
High	FGVSGYPTIKILK	1xGG [K10]	E2R7L1	Protein disulfide-isomerase A4 OS=Canis lupus familiaris GN=PDIA4 PE=3 SV=2	2	1536.88	64.41	48	1.51928e+06	1.26899e+06	1.3576e+06	1.33798e+06	1818.93	7665.47	2385.53	1413.09	1703.62	1123.42	969.87	778.111	844.276	2.43906e+06	2.77211e+06	1.62376e+06	7.73	81.5	20.5	11.3	25.9	-2.8	0.192	2640	7.26e-05
High	DTSSEEVNLSHIVPYEPVSEEKAK	1xGG [K]	E2R242	Spartin OS=Canis lupus familiaris GN=SPART PE=4 SV=1	31	2801.35	59.87	47	1616.9	1728.56	2.95435e+07	8.379e+06	9.11568e+07	4.5918e+07	6.87161e+07	5.37583e+07	1.94669e+07	4.39078e+07	969.87	778.111	844.276	599457	1.9695e+06	4.13657e+06	147	33	45.2	11.3	79.8	-1.76	0.185	2590	0.00499
High	EKYYYAVYDMVVR	1xGG [K2]	F1PCD8	Laminin subunit beta 1 OS=Canis lupus familiaris GN=LAMB1 PE=4 SV=2	2	1812.86	66.62	49	1616.9	697939	402858	744433	1818.93	7665.47	2385.53	1413.09	1703.62	1123.42	969.87	778.111	844.276	879587	3.41249e+06	1.7308e+06	74.1	81.5	20.5	11.3	64.2	-2.8	0.192	2320	0.00212
High	KHPLDTLFLLAGPDTVLTPDFLNR	1xGG [K1]	F6XST9	Hexosyltransferase OS=Canis lupus familiaris GN=OBSL1 PE=3 SV=1	4	2807.51	96.8	55	1616.9	1728.56	2155.81	354984	1.20002e+06	7665.47	2385.53	1413.09	1703.62	933215	969.87	778.111	844.276	578874	3.88976e+06	1.28488e+06	196	171	172	11.3	90.9	-1.29	0.804	2220	0.00503
High	GSCGLEYNLDYTELGLKK	1xCarbamidomethyl [C3]; 1xGG [K]	J9NUD8	Store-operated calcium entry associated regulatory factor OS=Canis lupus familiaris GN=SARAF PE=4 SV=1	2	2174.04	62.49	41	1.15867e+06	1728.56	643953	1.46189e+06	658377	7665.47	541007	1.13027e+06	1703.62	1.84045e+06	969.87	778.111	844.276	1.9152e+06	2.39675e+06	1.37904e+06	78.3	86.2	93.6	11.3	26.8	2.46	0.976	2200	7.52e-05
High	ASIPFSVVGSNQLIEAKGKK	1xGG [K17]	F1PEK5	Septin 2 OS=Canis lupus familiaris GN=SEPT2 PE=3 SV=2	2	2187.21	59.65	40	1.6488e+06	1.14567e+06	1.22019e+06	2.06482e+06	1.03827e+06	7665.47	2385.53	407752	458886	490039	969.87	778.111	844.276	1.31802e+06	3.71831e+06	599366	28	171	9.19	11.3	86.9	1.29	0.268	2170	0.00455
High	FLEVIKPFCVILPEIQKPER	1xCarbamidomethyl [C9]; 1xGG [K17]	F1PNM2	Protein transport protein Sec61 subunit alpha isoform 1 OS=Canis lupus familiaris GN=SEC61A1 PE=3 SV=2	9	2569.42	86.67	36	32284	1728.56	2155.81	1.00565e+06	1818.93	7665.47	2385.53	4.73721e+06	236181	7.43152e+06	969.87	778.111	844.276	600368	1.9261e+06	3.04038e+06	191	81.5	87.9	11.3	65.8	1050	0.0162	2150	0.00364
High	YFAYDCESSFPGISTGPMKK	1xCarbamidomethyl [C6]; 1xGG [K]	F1PCD8	Laminin subunit beta 1 OS=Canis lupus familiaris GN=LAMB1 PE=4 SV=2	3	2399.07	61.48	41	1616.9	839277	2155.81	1131.4	1818.93	2.98216e+06	2385.53	1413.09	1703.62	1123.42	969.87	778.111	844.276	1.75022e+06	2.18695e+06	1.59527e+06	198	173	20.5	11.3	16.6	-704	0.364	2130	1.23e-06
High	DVHVPVCPLCNNPVPVKK	2xCarbamidomethyl [C7; C10]; 1xGG [K]	J9NRY4	Zinc finger AN1-type containing 2A OS=Canis lupus familiaris GN=ZFAND2A PE=4 SV=1	4	2186.12	52.59	39	1.20721e+06	780654	2155.81	763243	1818.93	7665.47	2385.53	641869	1703.62	1.50557e+06	969.87	778.111	844.276	993565	1.99093e+06	2.37712e+06	72.8	81.5	105	11.3	39.9	181	0.23	2070	0.000707
High	KIWCFGPDGTGPNVLTDITK	1xCarbamidomethyl [C4]; 1xGG [K1]	F6XRY2	Uncharacterized protein OS=Canis lupus familiaris GN=EEF2 PE=4 SV=1	2	2333.16	75.67	39	730350	1728.56	1.31726e+06	2.54916e+06	1818.93	7665.47	2385.53	2.66862e+06	3.11965e+06	1.69511e+06	969.87	778.111	844.276	2.0469e+06	1.54178e+06	1.60922e+06	93.7	81.5	29.2	11.3	15.8	630	0.00146	2010	7.59e-07
High	KQNLLLELR	1xGG [K1]	E2RRL8	Bardet-Biedl syndrome 2 protein homolog OS=Canis lupus familiaris GN=BBS2 PE=4 SV=2	1	1240.74	52.42	37	1616.9	1728.56	2155.81	1131.4	1818.93	7665.47	2385.53	1413.09	1703.62	1123.42	969.87	778.111	844.276	1.24128e+06	996976	2.71013e+06	25.4	81.5	20.5	11.3	56.2	-2.8	0.192	1910	0.0011
High	LDKAQIHDLVLVGGSTR	1xGG [K3]	G1K268	Uncharacterized protein OS=Canis lupus familiaris GN=HSP70 PE=3 SV=1	2	1936.06	53.92	44	1616.9	457090	2155.81	550887	1818.93	7665.47	2385.53	1413.09	1703.62	444939	969.87	778.111	844.276	1.99846e+06	2.03452e+06	867709	116	81.5	171	11.3	40.6	37.7	0.606	1890	0.000867
High	ALQDLADLLETGQEKMAGDQK	1xGG [K15]	F1PER7	Spectrin repeat containing nuclear envelope protein 1 OS=Canis lupus familiaris GN=SYNE1 PE=4 SV=2	1	2388.17	78.78	48	1616.9	1728.56	2155.81	275814	1818.93	7665.47	2385.53	632986	1703.62	1123.42	969.87	778.111	844.276	1.82422e+06	1.23412e+06	1.78528e+06	195	81.5	172	11.3	20.4	53.6	0.62	1870	1.66e-05
High	KQEVQAWDGEVR	1xGG [K1]	F1P9P5	Ubiquitinyl hydrolase 1 OS=Canis lupus familiaris GN=USP5 PE=3 SV=2	2	1558.76	33.74	49	1.95555e+06	1728.56	1.6841e+06	761294	1818.93	7665.47	2385.53	1413.09	437517	1123.42	969.87	778.111	844.276	1.69818e+06	1.56529e+06	829604	81.2	81.5	172	11.3	34.3	37.1	0.659	1580	0.000429
High	KLTQEQVSDSQVLIR	1xGG [K1]	E2RMQ3	ER membrane protein complex subunit 3 OS=Canis lupus familiaris GN=EMC3 PE=4 SV=2	1	1858	43.18	48	1.13838e+06	1.08114e+06	1.28168e+06	1.18864e+06	1818.93	7665.47	2385.53	1413.09	1703.62	1123.42	969.87	778.111	844.276	1.13997e+06	1.61612e+06	1.23574e+06	7.25	81.5	20.5	11.3	18.9	-2.8	0.192	1540	4.03e-06
High	SLEETIIQKAISGFR	1xGG [K9]	F1PB51	Golgi brefeldin A resistant guanine nucleotide exchange factor 1 OS=Canis lupus familiaris GN=GBF1 PE=4 SV=2	1	1805.98	85.95	38	345944	1728.56	2155.81	1.07552e+06	1818.93	7665.47	104210	1.60389e+06	1.87807e+06	2.90944e+06	969.87	778.111	844.276	463246	2.18035e+06	960108	142	152	32.3	11.3	73.6	56.2	0.0454	1390	0.00344
High	LKSVGIPVLCLNSVDDVFSPSHAIPIETAK	1xCarbamidomethyl [C10]; 1xGG [K2]	F1P9D8	Abhydrolase domain containing 3 OS=Canis lupus familiaris GN=ABHD3 PE=4 SV=2	1	3320.76	88.03	39	1616.9	39373.3	2155.81	54547.1	1818.93	7665.47	2385.53	1413.09	1703.62	1.78559e+06	969.87	778.111	844.276	378430	1.42129e+06	1.55027e+06	110	81.5	173	11.3	57.5	151	0.564	1290	0.00366
High	EQCEQLEKCVK	2xCarbamidomethyl [C3; C9]; 1xGG [K8]	E2RR27	Cytochrome b-c1 complex subunit 6 OS=Canis lupus familiaris GN=UQCRH PE=3 SV=1	2	1564.71	25.28	50	1616.9	1728.56	951956	1131.4	1818.93	7665.47	232082	1413.09	1.58563e+06	615833	969.87	778.111	844.276	455659	2.21307e+06	584945	199	163	109	11.3	90.3	9.12	0.492	1260	0.00448
High	DLPETLNELHLDHNKIQAIELEDLLR	1xGG [K15]	G1K2D8	Biglycan OS=Canis lupus familiaris GN=BGN PE=3 SV=1	1	3195.66	86	37	1616.9	1728.56	2155.81	1131.4	1818.93	7665.47	2385.53	1413.09	1703.62	1123.42	969.87	778.111	844.276	96950.4	1.22991e+06	1.77729e+06	25.4	81.5	20.5	11.3	82.8	-2.8	0.192	1200	0.0186
High	ALMLELKSLQEEPVEGFR	1xGG [K7]	J9P7F2	Ubiquitin conjugating enzyme E2 R2 OS=Canis lupus familiaris GN=UBE2R2 PE=3 SV=1	1	2203.14	76.8	44	1616.9	1728.56	2155.81	1131.4	1818.93	7665.47	2385.53	308620	517181	1.22375e+06	969.87	778.111	844.276	573084	620673	1.85448e+06	25.4	81.5	70.2	11.3	71.5	173	0.000997	1180	0.00238
High	AFYPEEISSMVLTKMK	1xGG [K]	L7N050; G1K268	Heat shock protein family A (Hsp70) member 1 like OS=Canis lupus familiaris GN=HSPA1L PE=3 SV=1_x000D__x000D_ Uncharacterized protein OS=Canis lupus familiaris GN=HSP70 PE=3 SV=1	16	1987.99	81.43	91	7.85516e+06	6.38728e+06	2.4905e+06	2.08246e+07	124085	2.58541e+06	2385.53	1413.09	1703.62	1123.42	969.87	778.111	338306	5.2138e+07	6.49867e+07	3.84447e+07	84.7	161	20.5	172	25.6	-640	0.174	457	0.0449
High	WKGFTDADNTWEPEENLDCPELIEAFLNSQK	1xCarbamidomethyl [C19]; 1xGG [K2]	E2QXC6	Chromobox 3 OS=Canis lupus familiaris GN=CBX3 PE=4 SV=2	2	3810.72	95.62	42	1616.9	1728.56	2155.81	1131.4	1818.93	7665.47	71877.2	1413.09	1703.62	139269	50746.9	778.111	844.276	374970	2.23383e+06	2.39168e+06	25.4	143	168	165	67.3	1.75	0.854	95.5	0.0337
High	ADTLTLKER	1xGG [K7]	F1PEK5	Septin 2 OS=Canis lupus familiaris GN=SEPT2 PE=3 SV=2	10	1160.63	28.19	52	2.20343e+07	2.42181e+07	2.56612e+07	1.26181e+07	241126	7665.47	2385.53	1413.09	1703.62	1123.42	1.13265e+06	545502	1.11166e+06	2.75265e+07	2.24382e+07	6.17218e+06	27.8	163	20.5	35.8	59.6	-59.2	0.216	20.1	0.0122
High	AVEEKIEWLESHQDADIEDFK	1xGG [K5]	F1PIC7	Uncharacterized protein OS=Canis lupus familiaris GN=HSPA5 PE=3 SV=2	5	2645.24	66.71	71	1616.9	1728.56	2155.81	4.47801e+06	1818.93	3.00396e+06	2385.53	423497	1703.62	3.4333e+06	460728	565003	704060	7.33391e+06	1.0359e+07	6.75118e+06	200	173	146	21.2	23.8	1.28	0.626	14.1	0.000127
High	ELEQVCNPIITGLYQGAGGPGAGGFGAQAPKGGSGSGPTIEEVD	1xCarbamidomethyl [C6]; 1xGG [K31]	G1K268	Uncharacterized protein OS=Canis lupus familiaris GN=HSP70 PE=3 SV=1	12	4357.07	81.07	35	1.81399e+07	1.26643e+07	2.07889e+06	4.51059e+07	8.86011e+06	7665.47	2385.53	2.99418e+07	2.63244e+07	6.00387e+07	1.43696e+07	3.14954e+06	7.0164e+06	8.08539e+07	1.01269e+08	5.5101e+07	94	173	47.7	69.7	29.3	13.1	0.126	9.67	0.0196
High	RKELEQVCNPIITGLYQGAGGPGAGGFGAQAPK	1xCarbamidomethyl [C8]; 1xGG [K2]	G1K268	Uncharacterized protein OS=Canis lupus familiaris GN=HSP70 PE=3 SV=1	17	3455.75	67.03	103	1.15915e+07	8.49137e+06	1.71776e+06	2.33199e+07	8.10534e+06	7665.47	2385.53	1.80294e+07	1.43325e+07	3.63905e+07	4.76837e+06	4.28848e+06	5.33898e+06	2.97951e+07	6.62269e+07	3.62089e+07	80	173	51.5	11	44.1	8.47	0.141	9.19	0.00861
High	EDKYEEEIK	1xGG [K3]	F1P912; A0A0N9JE84; A0A0N9JIB9; E2RB38; E2RAH4; F6X7L0	Tropomyosin 1 OS=Canis lupus familiaris GN=TPM1 PE=3 SV=1_x000D__x000D_ Tropomyosin 4 delta OS=Canis lupus familiaris GN=Tpm4 PE=2 SV=1_x000D__x000D_ Tropomyosin 1 alpha OS=Canis lupus familiaris GN=Tpm1 PE=2 SV=1_x000D__x000D_ Tropomyosin 3 OS=Canis lupus familiaris GN=TPM3 PE=3 SV=2_x000D__x000D_ Tropomyosin 2 (beta) OS=Canis lupus familiaris GN=TPM2 PE=2 SV=2_x000D__x000D_ Tropomyosin 4 OS=Can…	15	1296.6	25.28	36	1.32915e+07	1.25563e+07	1.53924e+07	8.68786e+06	1.40204e+06	7665.47	981062	3.33184e+06	2.00162e+06	3.0108e+06	1.64186e+06	2.65136e+06	1.60785e+06	1.55095e+07	9.25043e+06	2.78197e+07	22.4	89.7	25	30.1	53.9	3.49	0.272	8.91	0.00977
High	LEKTIDDLEEK	1xGG [K3]	F6X7L0	Tropomyosin 4 OS=Canis lupus familiaris GN=TPM4 PE=3 SV=1	11	1446.73	36.06	53	3.10246e+07	6.40925e+07	6.98449e+07	4.38415e+07	2.91317e+06	7665.47	3.79339e+06	1.39426e+06	3.64529e+06	1123.42	6.59011e+06	5.10028e+06	5.30434e+06	6.06713e+07	5.5042e+07	3.05929e+07	34.5	88.5	109	14.3	32.8	-1.33	0.797	8.61	0.005
High	LNYESENSKLK	1xGG [K9]	E2R8J5	Sad1 and UNC84 domain containing 1 OS=Canis lupus familiaris GN=SUN1 PE=4 SV=2	16	1438.72	27	51	1.50745e+07	1.39439e+07	1.83248e+07	9.74375e+06	1818.93	7665.47	2385.53	1413.09	1703.62	1123.42	802199	1.93722e+06	4.00214e+06	2.32003e+07	1.1254e+07	2.14196e+07	24.8	81.5	20.5	72.2	34.6	-2.8	0.192	8.29	0.0234
High	MVQEAEKYKAEDEVQR	1xGG [K7]	G1K268	Uncharacterized protein OS=Canis lupus familiaris GN=HSP70 PE=3 SV=1	58	2066.98	28.28	104	1.53257e+08	2.20927e+08	2.70989e+08	1.62098e+08	6.1642e+07	5.87946e+07	7.62453e+07	4.33761e+07	6.02495e+07	9.94508e+07	2.83904e+07	3.4184e+07	2.51717e+07	3.10461e+08	2.55143e+08	1.4169e+08	27.3	14.3	42.5	15.6	36.5	1.03	0.942	8.06	0.00685
High	EVLEKQPVLSQTEAR	1xGG [K5]	E2RBR6	Proteasome subunit beta OS=Canis lupus familiaris GN=PSMB4 PE=3 SV=1	17	1840.98	38.87	61	2.83937e+07	2.93925e+07	3.18452e+07	1.93117e+07	7.94224e+06	7665.47	4.70667e+06	1.35747e+07	6.56658e+06	1.58507e+07	3.5347e+06	3.42373e+06	3.58792e+06	3.0413e+07	2.57854e+07	2.48243e+07	20.1	94.6	40.3	2.38	11.1	2.84	0.332	7.68	0.00057
High	AIEINPDSAQPYKWR	1xGG [K13]	E2RMC1	Uncharacterized protein OS=Canis lupus familiaris GN=ST13 PE=4 SV=2	3	1901.95	53.33	75	4.0273e+06	3.20894e+06	4.14338e+06	3.54694e+06	1818.93	7665.47	2385.53	4.30656e+06	1.83397e+06	2.35567e+06	1.23845e+06	517722	338493	6.10228e+06	6.96888e+06	2.70068e+06	11.6	81.5	46	68.2	42.9	716	0.000686	7.53	0.0141
High	HGSFSDDDSIQKSELGNR	1xGG [K12]	E2RCN4	Torsin 1A interacting protein 1 OS=Canis lupus familiaris GN=TOR1AIP1 PE=4 SV=2	18	2105.95	32.67	75	2.21708e+07	2.38031e+07	2.7066e+07	2.05588e+07	7.75221e+06	4.63359e+06	5.76354e+06	5.31591e+06	1.09642e+06	8.62301e+06	3.38876e+06	2.21279e+06	3.42962e+06	3.0563e+07	2.58594e+07	1.07884e+07	11.9	26.1	75.3	23	46.1	-1.21	0.531	7.44	0.0148
High	YMVADKFTELQKAVGPEITK	1xGG [K12]	F1PX75	Protein phosphatase 2 scaffold subunit Aalpha OS=Canis lupus familiaris GN=PPP2R1A PE=4 SV=2	10	2382.24	63.46	54	3.72487e+06	4.30149e+06	2.77524e+06	5.59286e+06	340319	7665.47	309460	1413.09	1703.62	1.50333e+06	2.12868e+06	811170	1.14803e+06	1.1093e+07	1.48752e+07	4.26684e+06	28.7	83.9	173	50.2	53.3	2.29	0.538	7.4	0.0166
High	ALVSEEGEGKNPVDYIQGLLDLKSR	1xGG [K23]	F1PU58	Cullin 3 OS=Canis lupus familiaris GN=CUL3 PE=3 SV=1	14	2844.47	86.08	82	1.41234e+06	813458	2155.81	5.80922e+06	269079	7665.47	2385.53	4.81794e+06	2.45591e+06	8.59526e+06	2.13548e+06	1.7331e+06	2.0611e+06	1.12694e+07	2.0344e+07	1.01132e+07	129	164	58.5	10.8	40.3	56.9	0.0509	7.04	0.00834
High	YSEKEDKYEEEIK	1xGG [K7]	A0A0N9JE84; F6X7L0	Tropomyosin 4 delta OS=Canis lupus familiaris GN=Tpm4 PE=2 SV=1_x000D__x000D_ Tropomyosin 4 OS=Canis lupus familiaris GN=TPM4 PE=3 SV=1	16	1803.83	26.34	63	4.02705e+07	3.33596e+07	4.18583e+07	2.81155e+07	2.04409e+06	2.71801e+06	2.61205e+06	2.94525e+06	1.59238e+06	6.09275e+06	7.55737e+06	4.13582e+06	4.69415e+06	4.8871e+07	5.08495e+07	1.57166e+07	17.7	14.7	65.2	33.6	51.3	1.44	0.623	7.04	0.0244
High	KHSELSELNVK	1xGG [K1]	E2RN50	Signal transducing adaptor molecule OS=Canis lupus familiaris GN=STAM PE=4 SV=2	8	1397.74	29.06	77	8.14855e+06	9.89694e+06	1.04666e+07	5.47635e+06	1818.93	7665.47	2385.53	1413.09	1703.62	1123.42	1.56366e+06	1.57699e+06	493469	1.20593e+07	9.856e+06	3.31427e+06	26.4	81.5	20.5	51.3	54.1	-2.8	0.192	6.94	0.0258
High	MVQEAEKYKAEDEVQR	1xOxidation [M1]; 1xGG [K7]	G1K268	Uncharacterized protein OS=Canis lupus familiaris GN=HSP70 PE=3 SV=1	34	2082.98	25.47	56	1.27577e+08	7.74589e+07	8.20437e+07	4.3547e+07	3.35601e+07	2.95011e+07	3.16623e+07	1.76331e+07	1.21079e+07	3.15755e+07	1.29689e+07	6.57795e+06	6.03945e+06	7.32148e+07	6.45551e+07	2.87684e+07	41.8	6.43	49.1	45.2	42.4	-1.54	0.206	6.51	0.00882
High	IDQLEKSLELK	1xGG [K6]	E2QXW8	TNF receptor associated factor 7 OS=Canis lupus familiaris GN=TRAF7 PE=4 SV=1	6	1429.79	48.6	53	1.29896e+07	1.28089e+07	1.45628e+07	1.04857e+07	3.54559e+06	3.6681e+07	3.54763e+06	5.15648e+06	2.83069e+06	6.87683e+06	2.67136e+06	4.24289e+06	2.11677e+06	1.50917e+07	1.01127e+07	3.34034e+07	13.2	131	41	36.6	62.8	-2.94	0.589	6.49	0.0189
High	SLEAASEKYSEK	1xGG [K8]	A0A0N9JE84; F6X7L0	Tropomyosin 4 delta OS=Canis lupus familiaris GN=Tpm4 PE=2 SV=1_x000D__x000D_ Tropomyosin 4 OS=Canis lupus familiaris GN=TPM4 PE=3 SV=1	11	1455.7	25.5	58	3.9044e+07	3.75426e+07	3.82317e+07	3.34946e+07	8.91831e+06	1.07781e+07	3.09837e+07	8.84099e+07	1.48211e+08	6.32764e+07	5.4382e+06	6.11469e+06	3.35034e+06	2.97663e+07	1.20971e+07	5.36614e+07	6.65	72.4	43.6	29	65.5	5.92	0.0209	6.41	0.0422
High	QKASIHEAWTDGK	1xGG [K2]	E2R5T9; E2QY08	Actinin alpha 4 OS=Canis lupus familiaris GN=ACTN4 PE=4 SV=1_x000D__x000D_ Actinin alpha 1 OS=Canis lupus familiaris GN=ACTN1 PE=4 SV=2	19	1584.78	26.92	67	4.18159e+07	4.30908e+07	4.84092e+07	2.95299e+07	1818.93	1.37306e+06	404452	7.08544e+06	7.98815e+06	5.53621e+06	8.81769e+06	5.84938e+06	6.84168e+06	4.87496e+07	4.79268e+07	3.3371e+07	19.6	119	18.1	21.1	20	11.6	0.174	6.05	0.000474
High	TLTGKTITLEVEPSDTIENVKAK	2xGG [K5; K21]	F1PEZ4	Uncharacterized protein OS=Canis lupus familiaris GN=RPS27A PE=4 SV=2	32	2715.44	56.91	88	2.10813e+07	1.99738e+07	9.48697e+06	1.92025e+07	1.16859e+07	2.98667e+07	1.0743e+07	2.46387e+07	1.50544e+07	4.18417e+07	4.57698e+06	5.25089e+06	4.0658e+06	3.45613e+07	2.94237e+07	1.7683e+07	30.7	61.8	49.9	12.8	31.8	1.56	0.344	5.88	0.00721
High	VIGSELVQKYVGEGAR	1xGG [K9]	F1PPH7	Proteasome 26S subunit, ATPase 2 OS=Canis lupus familiaris GN=PSMC2 PE=3 SV=2	28	1818.97	58.95	82	3.16502e+07	2.90014e+07	3.12135e+07	2.80447e+07	5.85539e+06	5.01798e+06	4.2053e+06	1.2984e+07	1.42542e+07	1.78275e+07	7.22152e+06	6.89335e+06	7.76006e+06	4.13531e+07	3.93477e+07	4.63295e+07	5.78	16.4	16.7	6	8.49	2.99	0.00123	5.81	1.91e-05
High	EHNFTRPNEKGEYEVAEGIGSTVFR	1xGG [K10]	E2R0Z7	BTB domain containing 10 OS=Canis lupus familiaris GN=BTBD10 PE=4 SV=2	3	2980.42	56.58	47	1616.9	1728.56	2155.81	1.6574e+06	1.24983e+06	7665.47	2385.53	3.56921e+06	1.3349e+06	3.63273e+06	752627	1.50457e+06	659000	4.54786e+06	1.01933e+07	2.11606e+06	199	171	46	47.7	73.7	6.78	0.14	5.78	0.049
High	TITLEVEPSDTIENVKAKIQDK	2xGG [K16; K18]	F1PEZ4	Uncharacterized protein OS=Canis lupus familiaris GN=RPS27A PE=4 SV=2	54	2699.41	67.87	56	4.02467e+07	2.48065e+07	3.52587e+06	4.70598e+07	1.4439e+07	2.54786e+07	1.62748e+07	5.91568e+07	2.61706e+07	1.00433e+08	1.84312e+07	2.42632e+07	1.61059e+07	1.43027e+08	1.32011e+08	6.25364e+07	66.8	31.6	60.1	21.4	38.8	3.31	0.0923	5.74	0.0119
High	FSVNLDVKHFSPEELK	1xGG [K8]	E2RNB6	Crystallin alpha B OS=Canis lupus familiaris GN=CRYAB PE=3 SV=1	4	2003.02	64.58	40	1.59617e+06	1.50788e+06	716215	1.90528e+06	1818.93	1.67281e+07	2.69868e+06	655793	2.60452e+06	3.05438e+06	599016	871591	2.15226e+06	5.12251e+06	3.30909e+06	1.11719e+07	35.4	139	60.6	68.7	63	-3.08	0.671	5.41	0.0306
High	LSKEEIER	1xGG [K3]	L7N050; G1K268	Heat shock protein family A (Hsp70) member 1 like OS=Canis lupus familiaris GN=HSPA1L PE=3 SV=1_x000D__x000D_ Uncharacterized protein OS=Canis lupus familiaris GN=HSP70 PE=3 SV=1	7	1117.58	24.18	53	4.69112e+06	4.51321e+06	6.22901e+06	4.33979e+06	1818.93	3.37659e+06	2385.53	835162	1703.62	954464	1.59247e+06	1.051e+06	637062	8.80203e+06	3.53864e+06	4.62075e+06	17.6	173	86.9	43.8	49.2	-1.89	0.665	5.17	0.0125
High	VLEDSDLKK	1xGG [K]	F1PIC7	Uncharacterized protein OS=Canis lupus familiaris GN=HSPA5 PE=3 SV=2	12	1160.62	24.68	52	1.46838e+07	1.24444e+07	1.66822e+07	1.02668e+07	8.54354e+06	1.09319e+07	2.16313e+06	7.4436e+06	5.27401e+06	5.0723e+06	2.63409e+06	2.03552e+06	1.56969e+06	1.22472e+07	1.06425e+07	8.41414e+06	20.5	62.9	22.2	25.7	18.4	-1.22	0.993	5.02	0.00137
High	KGIALLEELLPK	1xGG [K1]	E2QTL3	Mitochondrial fission 1 protein OS=Canis lupus familiaris GN=FIS1 PE=3 SV=1	4	1437.87	83.54	47	354662	360973	2155.81	510757	1818.93	7665.47	51492	485629	1703.62	526281	663395	1.48406e+06	560749	4.71068e+06	5.32906e+06	3.51388e+06	70.2	134	86.4	56.1	20.4	16.6	0.391	5	0.0185
High	DFVVKVIDR	1xGG [K5]	F1PFM6	Collagen type VI alpha 1 chain OS=Canis lupus familiaris GN=COL6A1 PE=4 SV=2	2	1204.67	51.81	53	3.29718e+06	3.35231e+06	3.53089e+06	2.2813e+06	517199	7665.47	2385.53	1413.09	803898	1.09008e+06	489108	1.29306e+06	1.10606e+06	3.80912e+06	5.01281e+06	5.57883e+06	18.1	168	89.3	43.7	18.8	3.59	0.584	4.99	0.0203
High	AEQAEADKKAAEDR	1xGG [K9]	F1P912; A0A0N9JIB9	Tropomyosin 1 OS=Canis lupus familiaris GN=TPM1 PE=3 SV=1_x000D__x000D_ Tropomyosin 1 alpha OS=Canis lupus familiaris GN=Tpm1 PE=2 SV=1	64	1645.78	17.15	111	1.72663e+08	2.48026e+08	2.73802e+08	1.62757e+08	3.21973e+07	8.24652e+07	2.56835e+07	5.28651e+07	3.61713e+07	6.83931e+07	5.19859e+07	2.67869e+07	3.66037e+07	2.26743e+08	2.01071e+08	1.47253e+08	25.7	66.4	30.7	33	21.2	1.12	0.627	4.98	0.00347
High	CSECIDWGEKR	2xCarbamidomethyl [C1; C4]; 1xGG [K10]	E2RAM1	Transmembrane protein 50A OS=Canis lupus familiaris GN=TMEM50A PE=4 SV=1	4	1553.65	33.1	39	4.87319e+06	5.29905e+06	2.986e+06	2.20126e+06	1818.93	7665.47	460926	794055	781453	948919	1.38332e+06	698824	751115	6.29499e+06	4.45827e+06	2.83008e+06	38.7	168	11.1	40.3	38.3	5.37	0.148	4.79	0.00793
High	LKSYESKDPESK	1xGG [K2]	E2R8J5	Sad1 and UNC84 domain containing 1 OS=Canis lupus familiaris GN=SUN1 PE=4 SV=2	13	1524.75	18.39	54	4.71549e+06	6.46411e+06	5.41211e+06	3.17748e+06	1818.93	7665.47	2385.53	486724	1703.62	1123.42	1.93895e+06	939339	1.12749e+06	8.53086e+06	7.00078e+06	3.63069e+06	27.9	81.5	172	39.8	39.2	41.2	0.631	4.78	0.0107
High	LATALQKLEEAEK	1xGG [K7]	F1P912; A0A0N9JE84; A0A0N9JIB9; E2RB38; E2RAH4; F6X7L0	Tropomyosin 1 OS=Canis lupus familiaris GN=TPM1 PE=3 SV=1_x000D__x000D_ Tropomyosin 4 delta OS=Canis lupus familiaris GN=Tpm4 PE=2 SV=1_x000D__x000D_ Tropomyosin 1 alpha OS=Canis lupus familiaris GN=Tpm1 PE=2 SV=1_x000D__x000D_ Tropomyosin 3 OS=Canis lupus familiaris GN=TPM3 PE=3 SV=2_x000D__x000D_ Tropomyosin 2 (beta) OS=Canis lupus familiaris GN=TPM2 PE=2 SV=2_x000D__x000D_ Tropomyosin 4 OS=Can…	9	1557.85	51.98	71	6.0475e+06	5.71295e+06	6.4671e+06	5.79122e+06	1818.93	7665.47	617113	1.14249e+06	1.46051e+06	745193	3.26985e+06	942864	2.0632e+06	1.10825e+07	7.01845e+06	1.17255e+07	5.66	169	32.1	55.6	25.7	5.34	0.151	4.75	0.0294
High	LEEAEKAADESER	1xGG [K6]	F1P912; A0A0N9JE84; A0A0N9JIB9; E2RB38; E2RAH4; F6X7L0	Tropomyosin 1 OS=Canis lupus familiaris GN=TPM1 PE=3 SV=1_x000D__x000D_ Tropomyosin 4 delta OS=Canis lupus familiaris GN=Tpm4 PE=2 SV=1_x000D__x000D_ Tropomyosin 1 alpha OS=Canis lupus familiaris GN=Tpm1 PE=2 SV=1_x000D__x000D_ Tropomyosin 3 OS=Canis lupus familiaris GN=TPM3 PE=3 SV=2_x000D__x000D_ Tropomyosin 2 (beta) OS=Canis lupus familiaris GN=TPM2 PE=2 SV=2_x000D__x000D_ Tropomyosin 4 OS=Can…	9	1590.72	21.58	97	8.12135e+06	5.21953e+06	9.56557e+06	5.80085e+06	1.0071e+06	2.81902e+06	1.32892e+06	1.00096e+06	1.04397e+06	2.05526e+06	1.94655e+06	574686	1.53672e+06	6.95499e+06	6.83645e+06	4.79552e+06	28.2	56.3	43.7	52.1	19.6	-1.26	0.654	4.58	0.0383
High	GETKAFYPEEISSMVLTK	1xGG [K4]	G1K268	Uncharacterized protein OS=Canis lupus familiaris GN=HSP70 PE=3 SV=1	2	2144.06	70.56	41	1.63112e+06	1.52219e+06	1.56941e+06	1.91884e+06	1818.93	7665.47	2385.53	1.58637e+06	1.19297e+06	5.00164e+06	552985	770657	394294	3.10921e+06	2.75266e+06	1.95952e+06	10.7	81.5	80.8	33	22.6	656	0.000477	4.55	0.00416
High	SELKELLMR	1xGG [K4]	Q9TV56	Protein S100-A4 OS=Canis lupus familiaris GN=S100A4 PE=3 SV=1	5	1232.67	53.43	70	1.79818e+06	3.91233e+06	5.33389e+06	5.02289e+06	792554	7665.47	1.31753e+06	1.13519e+06	1.29961e+06	1.85466e+06	1.47376e+06	1.03978e+06	2.71173e+06	7.95178e+06	8.57543e+06	5.94455e+06	39.8	93.4	26.4	49.8	18.4	2.03	0.357	4.3	0.0205
High	GLKTVFDEAIR	1xGG [K3]	E2RJH1; P62999	Ras-related C3 botulinum toxin substrate 2 (rho family, small GTP binding protein Rac2) OS=Canis lupus familiaris GN=RAC2 PE=3 SV=2_x000D__x000D_ Ras-related C3 botulinum toxin substrate 1 OS=Canis lupus familiaris GN=RAC1 PE=2 SV=1	8	1362.74	55.18	65	7.79507e+06	6.47659e+06	6.71824e+06	6.87709e+06	1.2878e+06	7665.47	2385.53	1413.09	1703.62	1123.42	2.96539e+06	2.76864e+06	2.32476e+06	1.3531e+07	1.06033e+07	8.94428e+06	8.27	171	20.5	12.2	21.1	-306	0.258	4.1	0.00143
High	AQITEEEAKLLAQK	1xGG [K9]	E2QZZ2	Neurofibromin 2 OS=Canis lupus familiaris GN=NF2 PE=1 SV=1	9	1685.91	47.3	86	8.49238e+06	9.91846e+06	9.15421e+06	8.43697e+06	727134	7665.47	1.23065e+06	1.42863e+06	1.46541e+06	1.88672e+06	2.98609e+06	2.40507e+06	1.69257e+06	1.17115e+07	1.17292e+07	5.2313e+06	7.7	93.8	16	27.4	39.2	2.43	0.319	4.05	0.0187
High	IVAPGKGILAADESTGSIAK	1xGG [K6]	F1PBT3	Fructose-bisphosphate aldolase OS=Canis lupus familiaris PE=3 SV=2	30	2012.1	52.16	93	5.66644e+07	5.49236e+07	5.78767e+07	4.76384e+07	2.57595e+07	1.36196e+07	1.8745e+07	4.83729e+07	3.53265e+07	1.08454e+08	1.44023e+07	1.67881e+07	1.00865e+07	6.21022e+07	5.28085e+07	4.92108e+07	8.45	31.5	60.9	24.7	12.2	3.31	0.0589	3.98	0.00454
High	MQLKPMEINPEMLNK	1xGG [K4]	F6XVD7	Ubiquitin carboxyl-terminal hydrolase OS=Canis lupus familiaris GN=UCHL1 PE=3 SV=1	18	1929.96	63.31	48	5.73213e+06	1.69203e+07	1.92281e+07	2.46281e+07	1818.93	7665.47	2385.53	3.22137e+06	1.01791e+07	5.03434e+06	1.65232e+07	1.40099e+07	2.08845e+07	5.13209e+07	3.79794e+07	1.15411e+08	47.8	81.5	58.7	20.3	60.7	1550	0.00027	3.98	0.0486
High	VQNMALYADVSGKQFPVTR	1xGG [K13]	E2QY54	Signal sequence receptor subunit 4 OS=Canis lupus familiaris GN=SSR4 PE=4 SV=1	5	2238.13	66.34	61	9.60645e+06	8.8883e+06	9.00296e+06	1.20551e+07	3.90276e+07	4.16296e+07	2.68516e+07	3.29991e+07	1.95132e+07	4.23115e+07	1.62447e+06	1.59066e+06	1.81735e+06	7.38188e+06	8.62437e+06	3.97511e+06	15	22	36.3	7.29	36.1	-1.13	0.593	3.97	0.0273
High	YEAKELHEAMK	1xGG [K4]	E2R0S6	Annexin OS=Canis lupus familiaris PE=3 SV=2	10	1462.7	25.02	61	3.95794e+06	9.54399e+06	1.26014e+07	9.74722e+06	831174	1.60458e+06	2385.53	793139	4.97456e+06	2.33442e+06	3.64786e+06	3.47168e+06	3.6308e+06	1.39108e+07	1.54287e+07	1.27929e+07	40.4	98.6	78.3	2.71	9.42	3.32	0.327	3.92	0.000741
High	SKQLEDELVSLQK	1xGG [K2]	A0A0N9JIB9	Tropomyosin 1 alpha OS=Canis lupus familiaris GN=Tpm1 PE=2 SV=1	36	1630.86	49.8	106	1.27969e+08	1.26403e+08	1.33815e+08	1.0819e+08	1.28087e+07	5.80057e+06	9.78651e+06	1.7515e+07	1.57382e+07	2.52992e+07	4.9615e+07	2.75329e+07	2.838e+07	1.75075e+08	1.35637e+08	9.85556e+07	8.92	37.1	26.1	35.6	28	2.06	0.0625	3.88	0.00605
High	KVGWIFTDLVSEDTR	1xGG [K1]	F1PNX1	NPL4 homolog, ubiquitin recognition factor OS=Canis lupus familiaris GN=NPLOC4 PE=4 SV=2	15	1879.95	77.19	79	7.21947e+06	6.15451e+06	3.45365e+06	1.06107e+07	623006	1.85713e+06	1.28953e+06	4.11828e+06	4.08321e+06	1.56627e+06	4.43479e+06	1.0549e+07	5.02664e+06	2.3537e+07	2.13089e+07	3.12356e+07	43.2	49.2	44.9	50.6	20.5	2.59	0.103	3.8	0.0223
High	SHKTQVLDSYVYEDKDDLFAR	1xGG [K3]	F1PWT3	Deoxyribonuclease OS=Canis lupus familiaris GN=DNASE1L1 PE=3 SV=2	7	2643.27	53.97	54	2.44404e+06	2.66633e+06	1.55309e+06	7.18201e+06	2.26635e+06	7665.47	1.83712e+06	9.92522e+06	4.58237e+06	1.38639e+07	2.44807e+06	2.65585e+06	2.19442e+06	9.56854e+06	1.04108e+07	7.08404e+06	73	87.5	49.3	9.5	19.2	6.9	0.216	3.71	0.00258
High	QLKEQQMVMR	1xGG [K3]	F1PNM2	Protein transport protein Sec61 subunit alpha isoform 1 OS=Canis lupus familiaris GN=SEC61A1 PE=3 SV=2	2	1404.71	30.82	41	1.51871e+06	1728.56	1.52057e+06	1.36366e+06	1818.93	9.20426e+06	1.68055e+06	1.02713e+06	1.33578e+06	1123.42	338831	699776	557888	1.04995e+06	2.45847e+06	2.13534e+06	66.9	135	88.7	34.2	39.2	-4.61	0.795	3.54	0.0231
High	AEQAEADKKQAEDR	1xGG [K]	E2RAH4	Tropomyosin 2 (beta) OS=Canis lupus familiaris GN=TPM2 PE=2 SV=2	37	1702.8	16.76	118	4.92862e+07	6.44287e+07	8.46244e+07	4.83669e+07	7.96266e+06	1.33523e+07	5.58902e+06	1.12119e+07	4.97932e+06	1.7646e+07	1.7578e+07	1.0766e+07	1.44515e+07	5.75818e+07	4.42255e+07	4.75493e+07	27.5	44.4	56.2	23.9	14	1.26	0.728	3.49	0.00388
High	GGPEGSFQKAEGQSWLSALR	1xGG [K9]	Q5TJE4	Tapasin OS=Canis lupus familiaris GN=TAPBP PE=3 SV=1	12	2219.08	65.21	72	5.20632e+06	4.80534e+06	3.76051e+06	5.79477e+06	3.05486e+06	7665.47	2385.53	9.829e+06	4.27574e+06	9.21905e+06	2.3879e+06	2.05947e+06	3.02511e+06	9.19028e+06	1.23152e+07	4.4716e+06	17.5	172	39.2	19.7	45.6	7.61	0.139	3.48	0.0462
High	AVSKTVYGDQSLHR	1xGG [K4]	F1PPF2	Uncharacterized protein OS=Canis lupus familiaris GN=OTUD1 PE=4 SV=2	6	1674.86	26.43	61	6.80387e+06	5.8032e+06	7.49876e+06	4.05747e+06	1818.93	7665.47	2385.53	1413.09	1703.62	1123.42	2.35478e+06	1.54562e+06	2.18223e+06	7.10248e+06	6.03039e+06	7.87951e+06	24.7	81.5	20.5	21	13.3	-2.8	0.192	3.45	0.00264
High	KGNFNYIEFTR	1xGG [K1]	E2QY85	Uncharacterized protein OS=Canis lupus familiaris GN=LOC607207 PE=4 SV=2	7	1502.74	50.71	88	2.72953e+06	4.43024e+06	2.4729e+06	2.7541e+06	1818.93	7665.47	2385.53	1413.09	1703.62	638311	993579	1.4686e+06	2.21087e+06	5.29282e+06	4.38341e+06	6.41839e+06	29	81.5	172	39.4	19	54	0.593	3.44	0.0172
High	VSSAVKAELR	1xGG [K6]	F1PX75	Protein phosphatase 2 scaffold subunit Aalpha OS=Canis lupus familiaris GN=PPP2R1A PE=4 SV=2	8	1173.66	27.05	69	1.43676e+07	1.65324e+07	2.09951e+07	1.08874e+07	1818.93	7665.47	2385.53	1413.09	1703.62	1123.42	6.393e+06	3.70036e+06	4.39576e+06	2.45215e+07	1.42637e+07	1.02729e+07	26.9	81.5	20.5	28.9	44.9	-2.8	0.192	3.39	0.0234
High	TITLEVEPSDTIENVKAK	1xGG [K]	F1PEZ4	Uncharacterized protein OS=Canis lupus familiaris GN=RPS27A PE=4 SV=2	348	2101.1	56.34	79	5.2671e+09	4.72629e+09	2.26809e+09	4.61962e+09	3.38687e+09	5.08952e+09	2.90408e+09	3.61914e+09	2.86046e+09	6.86794e+09	1.83385e+09	1.77557e+09	1.24119e+09	7.0652e+09	4.78785e+09	4.46279e+09	31.6	30.3	47.8	20.2	26.1	1.17	0.729	3.36	0.00333
High	IISPKNNPPTIVQDK	1xGG [K5]	E2RE93	Target of myb1 like 2 membrane trafficking protein OS=Canis lupus familiaris GN=TOM1L2 PE=3 SV=2	35	1777.98	38.91	65	4.23091e+07	4.26222e+07	4.30139e+07	3.13947e+07	4.01038e+07	2.73736e+07	2.7559e+07	4.88611e+07	2.89067e+07	3.80798e+07	7.88915e+06	7.53041e+06	6.57904e+06	3.06679e+07	2.6191e+07	1.59096e+07	14.1	23	25.9	9.23	31.2	1.22	0.388	3.31	0.0214
High	VDHFWGLDDDGDLKGGNK	1xGG [K]	E2R8J5	Sad1 and UNC84 domain containing 1 OS=Canis lupus familiaris GN=SUN1 PE=4 SV=2	24	2101.96	51.36	61	2.29736e+07	1.97101e+07	2.40176e+07	2.29603e+07	1.84028e+07	3.81432e+07	1.65555e+07	1.18049e+07	1.42389e+07	1.86172e+07	6.57614e+06	1.06672e+07	7.89274e+06	3.02941e+07	2.7897e+07	2.46336e+07	8.34	49.1	23.2	24.9	10.3	-1.64	0.235	3.3	0.00611
High	QIEELKGQEVSPK	1xGG [K6]	F6XVD7	Ubiquitin carboxyl-terminal hydrolase OS=Canis lupus familiaris GN=UCHL1 PE=3 SV=1	6	1598.84	31.21	67	5.1233e+06	4.20898e+06	5.97107e+06	3.02794e+06	1.21665e+06	7665.47	1.19554e+06	1.47875e+06	913850	2.63627e+06	1.04855e+06	1.03218e+06	908877	4.02203e+06	3.84207e+06	1.88782e+06	27.5	85.8	52.4	7.66	36.4	2.08	0.372	3.26	0.04
High	AVLDKAVQADAQVK	1xGG [K5]	F1PFG6	Programmed cell death 6 interacting protein OS=Canis lupus familiaris GN=PDCD6IP PE=4 SV=2	15	1569.86	37.99	69	2.7547e+07	2.69769e+07	2.85191e+07	2.58063e+07	1.24334e+06	7665.47	1.69252e+06	3.82955e+06	4.40625e+06	1123.42	8.13029e+06	6.44714e+06	6.01557e+06	3.24535e+07	1.64142e+07	1.79332e+07	4.16	88.9	87.2	16.3	39.8	2.8	0.988	3.24	0.0208
High	KIATEKDFLEAVNK	1xGG [K]	F1PPH7	Proteasome 26S subunit, ATPase 2 OS=Canis lupus familiaris GN=PSMC2 PE=3 SV=2	19	1719.93	45.75	69	2.35804e+07	2.41842e+07	2.72115e+07	2.09183e+07	9.122e+06	4.25831e+06	7.10983e+06	2.12334e+07	2.35928e+07	2.63498e+07	1.22014e+07	9.51443e+06	7.16297e+06	3.00263e+07	2.52935e+07	3.80868e+07	10.8	35.8	10.8	26.2	20.8	3.47	0.0224	3.23	0.0045
High	SETHGSLEEAMLTVVKCTR	1xCarbamidomethyl [C17]; 1xGG [K16]	E2R0S6	Annexin OS=Canis lupus familiaris PE=3 SV=2	8	2262.09	65.23	55	5.39275e+06	6.63457e+06	3.3533e+06	9.28837e+06	1818.93	7665.47	2385.53	1.81946e+06	2.36685e+06	2.09121e+06	2.23131e+06	6.12519e+06	4.48742e+06	9.22166e+06	1.52616e+07	1.60518e+07	40.2	81.5	13.1	45.7	27.7	529	0.00375	3.16	0.0358
High	IATEKDFLEAVNKVIK	1xGG [K13]	F1PPH7	Proteasome 26S subunit, ATPase 2 OS=Canis lupus familiaris GN=PSMC2 PE=3 SV=2	12	1932.08	72.33	49	4.71539e+06	3.30476e+06	1.94977e+06	7.32598e+06	2.76218e+06	1.53799e+06	1.90029e+06	9.91956e+06	1.14398e+07	1.28936e+07	3.99716e+06	4.24711e+06	3.39361e+06	1.24028e+07	8.02827e+06	1.61208e+07	53.1	30.4	13	11.3	33.2	5.52	0.00373	3.14	0.0231
High	VVVPPKELILAGK	1xGG [K6]	E2RG82	Dynactin subunit 4 OS=Canis lupus familiaris GN=DCTN4 PE=4 SV=1	6	1476.91	58.26	42	8.46429e+06	7.18875e+06	8.12653e+06	6.51304e+06	626144	7665.47	1.52274e+06	2.1579e+06	3.77309e+06	2.73147e+06	2.93519e+06	2.98285e+06	2.11224e+06	9.66909e+06	9.70844e+06	5.34952e+06	11.7	106	28.4	18.3	30.4	4.02	0.243	3.08	0.0149
High	EIGAVKYLECSALTQR	1xCarbamidomethyl [C10]; 1xGG [K6]	P62999	Ras-related C3 botulinum toxin substrate 1 OS=Canis lupus familiaris GN=RAC1 PE=2 SV=1	10	1951.99	61.35	68	1.32679e+07	1.2165e+07	9.52185e+06	1.27985e+07	1.06908e+07	7665.47	9.11014e+06	1.08835e+07	9.57105e+06	1.73913e+07	3.37209e+06	4.6108e+06	3.68491e+06	1.27237e+07	1.47774e+07	8.29087e+06	14	87.3	33.2	16.6	27.8	1.91	0.39	3.07	0.0106
High	SVSKEYYNQTGR	1xGG [K4]	E2RLP1	Actin related protein 10 homolog OS=Canis lupus familiaris GN=ACTR10 PE=3 SV=2	20	1545.73	22.2	61	1.58544e+07	1.59809e+07	1.99741e+07	1.15776e+07	8.57455e+06	7.14438e+06	5.66715e+06	3.27255e+06	4.05424e+06	8.19426e+06	3.86567e+06	5.58409e+06	3.99553e+06	1.49307e+07	1.28496e+07	1.29658e+07	21.6	20.4	51.1	21.3	8.61	-1.38	0.298	3.03	0.00481
High	NKEQWDQLPR	1xGG [K2]	J9P9M3	Ubiquitination factor E4B OS=Canis lupus familiaris GN=UBE4B PE=4 SV=1	5	1427.7	37.87	58	8.9012e+06	7.02258e+06	8.71447e+06	6.88956e+06	1.32223e+06	6.78456e+06	2.48776e+06	2.96575e+06	1.26867e+06	3.69127e+06	2.78852e+06	2.95136e+06	1.64034e+06	8.14458e+06	7.87324e+06	6.2168e+06	13.6	81.5	47.1	29	14.1	-1.34	0.799	3.01	0.0143
High	DSGPTAVSNPDFGKTIR	1xGG [K14]	F1PNF5	Solute carrier organic anion transporter family member OS=Canis lupus familiaris GN=SLCO4A1 PE=3 SV=2	4	1875.92	42.98	41	3.48981e+06	4.15651e+06	4.6748e+06	2.59697e+06	1818.93	7665.47	2385.53	1413.09	1703.62	1123.42	2.29923e+06	1.15542e+06	1.96055e+06	4.35445e+06	3.87552e+06	7.58364e+06	24.1	81.5	20.5	32.5	38.3	-2.8	0.192	2.92	0.022
High	ETLSGLAKNATDLQNSGMSEEELTK	1xGG [K8]	E2RNC4	Peroxisomal biogenesis factor 19 OS=Canis lupus familiaris GN=PEX19 PE=4 SV=1	3	2780.33	59.62	42	854957	1.43827e+06	1.99775e+06	1131.4	1.0097e+06	6.02682e+06	963315	1413.09	1.05094e+06	3.92376e+06	590833	1.00973e+06	516057	1.29515e+06	1.80091e+06	3.09165e+06	79.5	109	122	37.7	44.9	-1.61	0.449	2.92	0.0342
High	SDLELQFKCYHHEDR	1xCarbamidomethyl [C9]; 1xGG [K8]	E2RGZ0	Zinc finger MIZ-type containing 1 OS=Canis lupus familiaris GN=ZMIZ1 PE=4 SV=2	3	2090.93	39.2	44	5.1829e+06	5.42914e+06	5.52421e+06	7.36917e+06	4.3961e+06	6.06786e+06	3.63149e+06	1.97155e+06	3.03157e+06	916415	4.08438e+06	3.24035e+06	5.39915e+06	1.31495e+07	1.3677e+07	1.00129e+07	17.1	26.5	53.6	25.7	16.1	-2.38	0.0955	2.9	0.00578
High	CDPAGYYCGFKATAAGVK	2xCarbamidomethyl [C1; C8]; 1xGG [K11]	E2RMN2	Proteasome subunit alpha type OS=Canis lupus familiaris GN=PSMA6 PE=3 SV=1	6	2049.92	49.73	51	7.31144e+06	8.11816e+06	6.50575e+06	6.26716e+06	4.61767e+06	8.1934e+06	3.26133e+06	3.31013e+06	2.67759e+06	5.84671e+06	2.12019e+06	1.49988e+06	3.31937e+06	6.1848e+06	8.04846e+06	5.6305e+06	11.9	47.6	42.5	40	19.1	-1.36	0.463	2.86	0.0259
High	SFYPEEVSSMVLTKMK	1xGG [K]	E2R0T6	Uncharacterized protein OS=Canis lupus familiaris GN=HSPA8 PE=3 SV=1	29	1989.97	75.76	71	8.73753e+06	8.79523e+06	6.05031e+06	1.49696e+07	457646	3.59914e+06	760347	3.44237e+06	5.13279e+06	4.87495e+06	1.04394e+07	8.98424e+06	1.42042e+07	2.93652e+07	3.45473e+07	3.05734e+07	39.2	108	20.3	24	8.61	2.79	0.146	2.81	0.00931
High	INSGSSLEAVTTCELCKEK	2xCarbamidomethyl [C13; C16]; 1xGG [K]	F1PLN4	Membrane associated ring-CH-type finger 7 OS=Canis lupus familiaris GN=MARCH7 PE=4 SV=2	17	2240.05	47.66	88	4.72079e+06	5.15763e+06	5.1764e+06	6.10036e+06	1.34086e+06	3.64093e+06	1.75681e+06	5.18118e+06	4.39375e+06	7.21716e+06	1.64038e+06	2.27858e+06	1.29382e+06	6.33786e+06	5.01997e+06	3.29491e+06	11	54.6	26	28.7	31.2	2.49	0.0618	2.81	0.016
High	VQEKCQLEINFNTLQTK	1xCarbamidomethyl [C5]; 1xGG [K4]	E2QUQ0; E2R5T9; E2RIM9; E2QY08	Actinin alpha 2 OS=Canis lupus familiaris GN=ACTN2 PE=4 SV=2_x000D__x000D_ Actinin alpha 4 OS=Canis lupus familiaris GN=ACTN4 PE=4 SV=1_x000D__x000D_ Actinin alpha 3 (gene/pseudogene) OS=Canis lupus familiaris GN=ACTN3 PE=4 SV=2_x000D__x000D_ Actinin alpha 1 OS=Canis lupus familiaris GN=ACTN1 PE=4 SV=2	27	2207.11	57.78	77	3.39505e+07	2.78642e+07	2155.81	2.66877e+07	2.59438e+07	2.3888e+07	2.68957e+07	3.92687e+07	2.90447e+07	2.17242e+07	1.38458e+07	3.10828e+07	2.22067e+07	4.61079e+07	4.60295e+07	9.04638e+07	68.2	6.01	29.4	38.5	42.1	1.17	0.523	2.72	0.0371
High	IGGKSPDTNYLFMGDYVDR	1xGG [K4]	F6X958; F1P7I7	Serine/threonine-protein phosphatase OS=Canis lupus familiaris GN=PPP2CB PE=3 SV=1_x000D__x000D_ Serine/threonine-protein phosphatase OS=Canis lupus familiaris GN=CDKL3 PE=3 SV=2	11	2262.05	64.08	46	2.00545e+06	2.56046e+06	2.26594e+06	3.26166e+06	3.0736e+06	7665.47	1.39821e+06	2.9932e+06	2.54229e+06	4.28437e+06	1.23873e+06	1.83926e+06	2.51451e+06	4.63149e+06	4.8896e+06	5.53116e+06	21.5	103	27.6	34.2	9.23	2.19	0.346	2.69	0.031
High	DSISSYEAQITSLKQER	1xGG [K14]	F1PJJ0	Rabaptin, RAB GTPase binding effector protein 2 OS=Canis lupus familiaris GN=RABEP2 PE=4 SV=2	28	2069.01	59.26	92	4.52149e+07	4.18833e+07	4.24663e+07	3.32941e+07	5.79403e+07	9.47652e+07	5.55972e+07	2.93097e+07	2.95035e+07	3.95555e+07	1.56592e+07	1.29689e+07	1.41019e+07	3.72251e+07	4.36912e+07	3.37972e+07	12.7	31.6	17.9	9.48	13.1	-2.12	0.031	2.68	0.000702
High	YVPLADVKSEK	1xGG [K]	E2R4J2	Uncharacterized protein OS=Canis lupus familiaris GN=TMPO PE=4 SV=1	29	1362.73	36.01	50	4.04478e+07	4.04289e+07	4.78429e+07	3.04311e+07	535807	7665.47	2385.53	1413.09	1703.62	1123.42	1.68427e+07	1.0857e+07	1.58859e+07	5.10099e+07	3.76773e+07	2.77414e+07	18	168	20.5	22.1	30.1	-129	0.238	2.67	0.0138
High	QLSESQVKSLCEK	1xCarbamidomethyl [C11]; 1xGG [K8]	F1P7I7	Serine/threonine-protein phosphatase OS=Canis lupus familiaris GN=CDKL3 PE=3 SV=2	10	1649.82	33.23	72	7.70155e+06	1.07889e+07	1.02038e+07	6.28864e+06	5.72897e+06	6.64408e+06	4.65233e+06	4.74439e+06	1.613e+06	4.77016e+06	2.85153e+06	2.14531e+06	2.43425e+06	6.61067e+06	8.08225e+06	5.09515e+06	24.2	17.6	48.9	14.3	22.6	-1.53	0.279	2.66	0.00627
High	CKQLEEEQQALQK	1xCarbamidomethyl [C1]; 1xGG [K2]	E2RAH4	Tropomyosin 2 (beta) OS=Canis lupus familiaris GN=TPM2 PE=2 SV=2	29	1745.85	28.66	93	7.41553e+07	7.95895e+07	8.66348e+07	4.35033e+07	3.78989e+06	2.27635e+06	3.39796e+06	5.3841e+06	3.06238e+06	1.53003e+07	2.86375e+07	2.0663e+07	1.96643e+07	7.23176e+07	6.84644e+07	4.237e+07	26.8	24.9	82.1	21.4	26.7	2.51	0.264	2.66	0.0126
High	KLDSKVNIIPIIAK	1xGG [K5]	E2QTP2; F1PM93; F1PQD4	Septin 11 OS=Canis lupus familiaris GN=SEPT11 PE=3 SV=1_x000D__x000D_ Septin 6 OS=Canis lupus familiaris GN=SEPT6 PE=3 SV=2_x000D__x000D_ Uncharacterized protein OS=Canis lupus familiaris PE=3 SV=2	7	1666.03	59.45	40	3.58722e+06	4.00149e+06	3.51387e+06	3.46769e+06	4.39654e+06	3.2057e+06	2.4437e+06	2.92104e+06	2.54146e+06	2.41756e+06	1.1384e+06	1.6719e+06	2.374e+06	3.38332e+06	4.02886e+06	6.2705e+06	6.71	29.4	9.99	35.9	33.2	-1.27	0.329	2.64	0.0259
High	NTEYKGEYWAEHPTIK	1xGG [K5]	E2RFV1	HECT and RLD domain containing E3 ubiquitin protein ligase 4 OS=Canis lupus familiaris GN=HERC4 PE=4 SV=2	3	2079.98	41.27	35	2.76947e+06	3.26978e+06	2.1131e+06	2.48146e+06	1.08569e+06	7665.47	1.25592e+06	875163	1703.62	4.46348e+06	1.96545e+06	969648	902797	4.18125e+06	3.48363e+06	2.4091e+06	18.4	86.4	133	46.5	26.6	2.27	0.962	2.62	0.0347
High	AVCGAEQSFEGSSALNDMKGAADR	1xCarbamidomethyl [C3]; 1xGG [K19]	E2RS24	TRAF-type zinc finger domain containing 1 OS=Canis lupus familiaris GN=TRAFD1 PE=4 SV=2	16	2585.14	50.07	94	1.15052e+07	1.40309e+07	1.63871e+07	1.40526e+07	1.41452e+07	1.25627e+07	1.34683e+07	2.08752e+07	1.54743e+07	3.05748e+07	4.26233e+06	3.88698e+06	5.19747e+06	1.39047e+07	1.35659e+07	7.27323e+06	14.2	5.93	34.3	15.2	32.2	1.67	0.135	2.6	0.0348
High	EDLRLPEGDLGKEIEQK	1xGG [K12]	F1Q264	Eukaryotic translation initiation factor 5A OS=Canis lupus familiaris GN=EIF5A PE=3 SV=2	13	2083.07	52.41	47	1.44656e+07	1.39635e+07	1.48936e+07	1.26261e+07	1.98621e+07	1.20111e+07	1.5366e+07	1.5206e+07	1.71855e+07	1.31436e+07	7.57839e+06	3.79489e+06	4.13499e+06	1.34062e+07	9.07655e+06	1.74388e+07	7.03	25	13.3	40.5	31.4	-1.04	0.903	2.57	0.03
High	ELIQKELTIGPK	1xGG [K5]	E2R5P5	Protein S100 OS=Canis lupus familiaris GN=S100A6 PE=3 SV=1	31	1482.85	49.87	69	3.63236e+07	3.70492e+07	4.04787e+07	3.01171e+07	8.41589e+06	2.20967e+06	7.72623e+06	4.32077e+06	4.85229e+06	8.33324e+06	1.63695e+07	9.7258e+06	1.34955e+07	3.91144e+07	4.23143e+07	1.91706e+07	12	55.6	37.3	25.2	37.4	-1.05	0.9	2.54	0.0492
High	VFTKELDQWIEQLNECK	1xCarbamidomethyl [C16]; 1xGG [K4]	F1P7I7	Serine/threonine-protein phosphatase OS=Canis lupus familiaris GN=CDKL3 PE=3 SV=2	16	2294.11	82.23	78	6.55017e+06	3.85267e+06	471321	1.82265e+07	3.12138e+06	2.41798e+06	1.33187e+06	2.08989e+07	1.30449e+07	2.74866e+07	2.20736e+07	1.8515e+07	2.46454e+07	4.47005e+07	5.85214e+07	6.02053e+07	106	39.4	35.3	14.2	15.6	8.94	0.00292	2.51	0.00204
High	KTLDSVAK	1xGG [K1]	J9NSW5	Uncharacterized protein OS=Canis lupus familiaris GN=LMNA PE=3 SV=1	9	975.547	20.25	58	1.38063e+07	1.30704e+07	1.3972e+07	8.54708e+06	1818.93	4.49873e+06	2385.53	1.53514e+06	2.12912e+06	1123.42	6.19276e+06	3.47887e+06	3.29414e+06	1.36083e+07	9.26445e+06	9.59405e+06	20.8	173	89.9	37.5	22.3	-1.23	0.649	2.5	0.0234
High	GGPVKIDPLALVQAIER	1xGG [K5]	J9NRQ4	Thyroid hormone receptor interactor 12 OS=Canis lupus familiaris GN=TRIP12 PE=4 SV=1	1	1890.08	90.6	35	609519	371311	2155.81	1.1902e+06	575622	369238	153121	1.51299e+06	1.07266e+06	1.87939e+06	940262	848096	901127	2.09709e+06	2.79849e+06	1.71009e+06	91.7	57.7	27.1	5.16	25.1	4.07	0.0444	2.46	0.0216
High	SETELKDTYAR	1xGG [K6]	E2RCP9	Proteasome 26S subunit, non-ATPase 2 OS=Canis lupus familiaris GN=PSMD2 PE=4 SV=1	4	1426.68	26.85	63	4.20168e+06	5.68055e+06	7.67663e+06	4.00278e+06	1818.93	7665.47	1.75141e+06	1.88951e+06	774422	2.1346e+06	1.426e+06	2.6443e+06	1.911e+06	5.11804e+06	4.91577e+06	4.70072e+06	31.5	172	45.3	30.8	4.25	2.73	0.2	2.46	0.0326
High	KSWPEPDQKPEPVDKVAALR	1xGG [K15]	E2RGB7	Ubiquitin like 7 OS=Canis lupus familiaris GN=UBL7 PE=4 SV=2	13	2404.26	45.52	48	8.48505e+06	7.23788e+06	6.26218e+06	9.00087e+06	8.09846e+06	1.19784e+07	1.64011e+06	9.93493e+06	5.4734e+06	1.16563e+07	4.30035e+06	7.42899e+06	4.69317e+06	1.41113e+07	1.59569e+07	1.01769e+07	16	72.1	35.4	31.1	22	1.25	0.538	2.45	0.0152
High	VLDAKGSNSLPLLR	1xGG [K5]	E2RMY0	Transmembrane protein 33 OS=Canis lupus familiaris GN=TMEM33 PE=4 SV=1	12	1596.91	54.75	59	9.69725e+06	8.55571e+06	9.60354e+06	6.8758e+06	7.1335e+06	6.21445e+06	5.62823e+06	8.37427e+06	7.7377e+06	1.13661e+07	2.78824e+06	3.15117e+06	1.85914e+06	6.79132e+06	7.6227e+06	4.61423e+06	15.1	12	21.2	25.6	24.5	1.45	0.0709	2.44	0.0154
High	VGQAVDVVGQAGKPK	1xGG [K13]	E2RCP9	Proteasome 26S subunit, non-ATPase 2 OS=Canis lupus familiaris GN=PSMD2 PE=4 SV=1	13	1566.86	31.56	83	7.12137e+06	9.53153e+06	1.34317e+07	7.37919e+06	6.58442e+06	3.96699e+06	8.95641e+06	8.76716e+06	8.11982e+06	1.18046e+07	2.87299e+06	1.98585e+06	1.56467e+06	5.65988e+06	6.82004e+06	3.22398e+06	31.2	38.4	20.6	31.2	35.1	1.47	0.208	2.44	0.0402
High	MEQELKEPGR	1xGG [K6]	F6X976	DCN1-like protein OS=Canis lupus familiaris GN=DCUN1D1 PE=4 SV=1	13	1330.64	24.5	66	1.46392e+07	2.33111e+07	2.92332e+07	1.92012e+07	1.05059e+06	3.77104e+06	2.29594e+06	3.29135e+06	5.78382e+06	767704	1.09811e+07	8.51232e+06	1.14457e+07	2.87909e+07	2.19975e+07	2.41731e+07	28.7	57.4	76.4	15.3	13.9	1.38	0.836	2.42	0.00207
High	ELKQLYLER	1xGG [K3]	E2QXY7	ARP2 actin related protein 2 homolog OS=Canis lupus familiaris GN=ACTR2 PE=3 SV=2	13	1305.72	41.69	54	1.53967e+07	1.51664e+07	1.70772e+07	1.31445e+07	1818.93	7665.47	2385.53	3.54071e+06	6.89634e+06	9.12596e+06	8.2632e+06	5.92572e+06	4.4322e+06	1.46916e+07	1.17648e+07	1.84506e+07	10.6	81.5	43.1	31.1	22.4	1650	0.000367	2.41	0.0189
High	MISKIQDFQEDKELFR	1xGG [K4]	F1PFS9	Uncharacterized protein OS=Canis lupus familiaris GN=LOC478000 PE=4 SV=2	2	2141.07	57.33	51	1.38287e+06	971488	2155.81	2.21155e+06	1818.93	9.21219e+06	1.13721e+06	679231	774396	2.21784e+06	979999	987438	1.85434e+06	3.28248e+06	2.07716e+06	3.80096e+06	80.4	146	70.4	39.5	29	-2.82	0.648	2.4	0.0342
High	KGDIFLVR	1xGG [K1]	E2RLQ9	Valosin containing protein OS=Canis lupus familiaris GN=VCP PE=3 SV=2	10	1061.61	44.47	66	1.15682e+07	9.23122e+06	1.1842e+07	8.3839e+06	1818.93	7665.47	2385.53	1.77664e+06	543712	1.2765e+06	6.96632e+06	4.79986e+06	3.11606e+06	1.18814e+07	8.95696e+06	1.31505e+07	16.7	81.5	51.7	38.9	19	303	0.000641	2.28	0.0462
High	VLSKEFHLNESGDPSSK	1xGG [K4]	J9P048	Uncharacterized protein OS=Canis lupus familiaris PE=3 SV=1	26	1987.97	37.57	90	5.52182e+07	5.39226e+07	5.73202e+07	4.59523e+07	4.54829e+07	2.19583e+07	3.27086e+07	3.51292e+07	3.68624e+07	2.82898e+07	2.38985e+07	1.76228e+07	1.87688e+07	5.07349e+07	4.28737e+07	4.32772e+07	9.36	35.3	13.6	16.6	9.7	1	0.878	2.27	0.00351
High	DTWLKQAR	1xGG [K5]	E2RCR3	XPC complex subunit, DNA damage recognition and repair factor OS=Canis lupus familiaris GN=XPC PE=4 SV=2	8	1131.59	31.69	44	2.7043e+07	2.72063e+07	3.14062e+07	2.1798e+07	1818.93	8.1061e+06	2.01194e+06	2.45279e+06	1.52901e+06	3.16344e+06	1.20949e+07	8.44662e+06	1.1281e+07	2.42425e+07	2.75742e+07	1.90555e+07	14.6	125	34.4	18.1	18.2	-1.42	0.523	2.23	0.00656
High	LVEIDNGKQR	1xGG [K8]	J9NSW5	Uncharacterized protein OS=Canis lupus familiaris GN=LMNA PE=3 SV=1	20	1285.69	24.85	53	1.5296e+08	1.37263e+08	1.62428e+08	1.01685e+08	1818.93	1.67957e+06	1.80505e+06	3.72977e+06	7.80069e+06	2.11406e+06	7.649e+07	4.1451e+07	5.58742e+07	1.5064e+08	1.18608e+08	1.11994e+08	19.3	86.6	64.4	30.4	16.3	3.91	0.306	2.19	0.0271
High	ELKELIQK	1xGG [K3]	E2R5P5	Protein S100 OS=Canis lupus familiaris GN=S100A6 PE=3 SV=1	11	1114.65	34.25	41	1.38225e+07	1.72339e+07	1.95414e+07	1.25666e+07	3.77597e+06	2.10577e+06	3.11486e+06	3.23052e+06	3.24114e+06	5.88721e+06	6.28571e+06	5.06808e+06	5.54593e+06	1.50881e+07	1.19529e+07	9.73276e+06	20.2	28	37.2	10.9	22	1.37	0.314	2.18	0.0132
High	GGKIIMPPSALDQLSR	1xGG [K3]	F1PAI5	Ubiquitin recognition factor in ER associated degradation 1 OS=Canis lupus familiaris GN=UFD1 PE=4 SV=2	12	1796.97	60.96	51	9.47066e+06	1.16235e+07	1.44071e+07	1.53968e+07	1.1542e+07	6.8431e+06	8.55773e+06	1.73529e+07	1.75553e+07	2.30016e+07	8.82093e+06	9.23905e+06	8.56029e+06	2.02555e+07	1.79098e+07	1.9686e+07	21.2	26.5	16.6	3.86	6.34	2.15	0.0178	2.17	0.000227
High	EIGINEDQFQEACTSPLAKTR	1xCarbamidomethyl [C13]; 1xGG [K19]	E2QYE5	Cilia and flagella associated protein 36 OS=Canis lupus familiaris GN=CFAP36 PE=4 SV=2	16	2521.2	54.99	66	3.41877e+07	3.56511e+07	3.47831e+07	3.06878e+07	1.90248e+07	2.78398e+07	1.57237e+07	2.22178e+07	1.41609e+07	3.92915e+07	1.75629e+07	1.49629e+07	1.53315e+07	3.92956e+07	4.05454e+07	2.32678e+07	6.44	30	50.9	8.82	28	1.21	0.723	2.15	0.046
High	HSLSLLDLEQKLK	1xGG [K11]	E2R9C7	Peroxisomal biogenesis factor 3 OS=Canis lupus familiaris GN=PEX3 PE=4 SV=1	3	1637.92	66.49	35	2.18753e+06	2.15778e+06	1.57313e+06	3.57534e+06	1818.93	7665.47	2385.53	1413.09	1703.62	1123.42	3.7014e+06	2.62796e+06	2.81904e+06	6.3865e+06	5.00947e+06	7.24523e+06	35.8	81.5	20.5	18.8	18.2	-2.8	0.192	2.04	0.00914
High	SKGGVVGIKVDK	1xGG [K9]	F1PBT3	Fructose-bisphosphate aldolase OS=Canis lupus familiaris PE=3 SV=2	14	1300.76	26.06	41	1.95319e+07	1.62323e+07	2.1536e+07	1.45627e+07	3.61439e+06	5.77273e+06	4.85645e+06	5.42248e+06	7.25843e+06	7.80729e+06	9.81571e+06	5.79001e+06	8.11408e+06	1.68964e+07	1.34911e+07	1.80669e+07	17.5	22.8	18.3	25.6	14.7	1.44	0.107	2.04	0.0233
High	AVAVVVDPIQSVKGK	1xGG [K]	F1PGY4	Proteasome 26S subunit, non-ATPase 14 OS=Canis lupus familiaris GN=PSMD14 PE=4 SV=2	28	1623.94	53.17	61	1.1949e+07	1.21917e+07	1.26167e+07	9.82848e+06	2.86867e+06	9.60283e+06	2.67609e+06	4.59676e+06	3.04725e+06	3.6394e+06	7.6813e+06	4.25572e+06	6.35085e+06	1.26219e+07	8.73913e+06	1.51384e+07	10.7	78.1	20.8	28.3	26.5	-1.34	0.799	2	0.0433
High	IKVADDEAEAAAAAK	1xGG [K2]	F1PRC5	Solute carrier family 3 member 2 OS=Canis lupus familiaris GN=SLC3A2 PE=4 SV=2	23	1586.8	32.19	69	1.03688e+07	1.23189e+07	1.45706e+07	9.69348e+06	2.2991e+07	8.82455e+06	1.90486e+07	1.67773e+07	1.26758e+07	1.36564e+07	7.62985e+06	5.68207e+06	5.31688e+06	3.45018e+06	2.63764e+06	3.23389e+06	18.7	43.1	14.9	20	13.5	-1.18	0.78	-2	0.00947
High	LGGSQEEQIKNAIDK	1xGG [K10]	H9GW87	Transaldolase OS=Canis lupus familiaris GN=LOC475937 PE=3 SV=1	10	1743.89	41.71	50	2.45601e+07	2.5206e+07	2.64644e+07	2.07945e+07	1.32987e+07	1.24061e+07	1.07708e+07	7.58213e+06	8.18036e+06	7.06614e+06	2.93503e+07	2.04358e+07	2.27264e+07	8.20044e+06	1.22427e+07	1.52601e+07	10.1	10.5	7.33	19.2	29.8	-1.6	0.00512	-2.03	0.0362
High	DMLLANPHELSLLKER	1xGG [K14]	E2QUJ5	DNA damage inducible 1 homolog 2 OS=Canis lupus familiaris GN=DDI2 PE=4 SV=1	15	1993.05	65.46	53	8.1804e+06	8.91573e+06	7.77323e+06	1.11302e+07	1.3957e+07	1.43771e+07	4.89198e+06	3.03251e+07	3.1165e+07	4.54618e+07	1.96458e+07	3.06166e+07	3.15676e+07	9.08535e+06	1.45701e+07	1.63711e+07	16.6	48.4	23.9	24.3	28.4	3.22	0.057	-2.04	0.0389
High	INVYYNEAAGNKYVPR	1xGG [K12]	F1PQ68	Tubulin beta chain OS=Canis lupus familiaris GN=TUBB2A PE=3 SV=2	15	1984.99	46.48	61	1.08374e+07	9.94866e+06	1.04379e+07	8.71862e+06	1818.93	7665.47	2385.53	2.94405e+06	6.38143e+06	1123.42	1.49392e+07	1.24241e+07	2.04615e+07	5.67896e+06	7.42368e+06	1.01663e+07	9.21	81.5	103	25.8	29.2	786	0.246	-2.06	0.0318
High	EHIAASVSIPSEKQR	1xGG [K13]	J9NYU4	BCL2 associated athanogene 6 OS=Canis lupus familiaris GN=BAG6 PE=4 SV=1	30	1765.92	34.4	59	2.63527e+07	2.7583e+07	3.05461e+07	2.43146e+07	5.10696e+07	5.26279e+07	4.09537e+07	2.97e+07	2.93264e+07	2.91763e+07	2.78858e+07	1.78337e+07	2.44588e+07	1.21134e+07	8.87174e+06	1.28183e+07	9.58	13.1	0.917	21.8	18.7	-1.64	0.0248	-2.08	0.015
High	YESLTDPSKLDSGKELK	1xGG [K14]	E2RLS3	Heat shock protein 90 alpha family class B member 1 OS=Canis lupus familiaris GN=HSP90AB1 PE=3 SV=2	29	2024.02	41.45	38	4.38013e+07	4.23158e+07	4.59057e+07	3.54167e+07	6.06132e+07	1.98008e+07	4.99631e+07	4.06829e+07	3.89562e+07	3.4504e+07	4.0035e+07	3.06801e+07	2.44033e+07	1.75397e+07	1.42159e+07	1.39874e+07	10.8	48.7	8.38	24.8	13	-1.14	0.938	-2.08	0.0213
High	TDGKIVQYECEGDTCQEEK	2xCarbamidomethyl [C10; C15]; 1xGG [K4]	F1PGI5	BRCA1 associated protein OS=Canis lupus familiaris GN=BRAP PE=4 SV=2	31	2403.01	31.79	65	1.23409e+08	1.29861e+08	1.48534e+08	1.02989e+08	1.74259e+08	1.16051e+08	1.52915e+08	1.18082e+08	1.06924e+08	1.02193e+08	1.08141e+08	1.05896e+08	8.28664e+07	5.60304e+07	4.18965e+07	4.39227e+07	14.9	19.9	7.48	14.1	16.2	-1.35	0.123	-2.09	0.00402
High	EDEKDDKPIR	1xGG [K4]	F1PPH7	Proteasome 26S subunit, ATPase 2 OS=Canis lupus familiaris GN=PSMC2 PE=3 SV=2	30	1358.65	17.64	45	2.73298e+07	3.09335e+07	3.94918e+07	2.27416e+07	8.45385e+06	8.53271e+06	1.22757e+07	1.22142e+07	1.10285e+07	7.95962e+06	3.14271e+07	3.71263e+07	2.59297e+07	1.46083e+07	1.16114e+07	1.90702e+07	23.5	22.4	21.1	17.8	24.9	1.07	0.739	-2.09	0.0165
High	LQQIAAALENKVTDL	1xGG [K11]	F1P9S5	Plexin B2 OS=Canis lupus familiaris GN=PLXNB2 PE=4 SV=2	2	1740.95	75.48	36	2.98108e+06	2.22637e+06	436564	2.84669e+06	1.17908e+06	2.34546e+06	2.029e+06	1.70014e+06	2.49018e+06	1.51665e+06	5.79356e+06	4.4108e+06	6.11913e+06	3.07659e+06	2.46477e+06	2.24818e+06	55.2	32.6	27.2	16.7	16.5	1.03	0.871	-2.1	0.00592
High	LLVPTQYVGAIIGKEGATIR	1xGG [K14]	E2RTC5	Insulin like growth factor 2 mRNA binding protein 1 OS=Canis lupus familiaris GN=IGF2BP1 PE=4 SV=2	10	2213.27	82.4	29	1.23283e+06	1.0459e+06	674684	2.81978e+06	1.5125e+06	1.51798e+06	1.52199e+06	4.32115e+06	6.81485e+06	3.36343e+06	3.88333e+06	5.99709e+06	4.0712e+06	2.44254e+06	1.8115e+06	2.38871e+06	65.6	0.314	36.9	25.2	15.8	3.18	0.0327	-2.1	0.0155
High	SVTLLIKGPNK	1xGG [K7]	E2RLL6	Chaperonin containing TCP1 subunit 6A OS=Canis lupus familiaris GN=CCT6A PE=3 SV=2	25	1283.77	43.96	56	1.30261e+07	1.03225e+07	1.22652e+07	1.07406e+07	6.4579e+06	7.3868e+06	6.01087e+06	6.53144e+06	4.35114e+06	2.98873e+06	1.42045e+07	1.4502e+07	1.99706e+07	5.93784e+06	8.24844e+06	8.64937e+06	11	10.6	38.6	20	19.2	-1.43	0.209	-2.13	0.00952
High	NSSYFVEWIPNNVKTAVCDIPPR	1xCarbamidomethyl [C18]; 1xGG [K14]	F1PQ68; E2RFV2; E2QSF4; L7N0I7; E2RFJ7	Tubulin beta chain OS=Canis lupus familiaris GN=TUBB2A PE=3 SV=2_x000D__x000D_ Tubulin beta chain OS=Canis lupus familiaris GN=TUBB4A PE=3 SV=2_x000D__x000D_ Tubulin beta chain OS=Canis lupus familiaris GN=TUBB PE=3 SV=1_x000D__x000D_ Tubulin beta chain OS=Canis lupus familiaris GN=TUBB4B PE=3 SV=1_x000D__x000D_ Tubulin beta chain OS=Canis lupus familiaris GN=TUBB2A PE=3 SV=1	90	2820.38	82.03	71	6.64078e+06	4.56051e+06	267396	3.0012e+07	2.51287e+07	1.58567e+07	4.01727e+06	1.30166e+08	2.16439e+08	1.2158e+08	8.82634e+07	1.17335e+08	1.53203e+08	5.07859e+07	6.42994e+07	5.36989e+07	129	70.5	33.6	27.2	12.6	10.4	0.0331	-2.13	0.0286
High	DVIIEIEDTKPLLASK	1xGG [K10]	J9P3K0	Myoferlin OS=Canis lupus familiaris GN=MYOF PE=4 SV=1	13	1898.05	70.68	65	7.0418e+06	5.14564e+06	1.00916e+06	5.06001e+06	2.49071e+06	2.0309e+06	2.19754e+06	1413.09	1703.62	1123.42	2.09386e+07	2.17134e+07	1.86766e+07	8.85506e+06	8.21377e+06	1.15619e+07	55.7	10.4	20.5	7.72	18.6	-1580	1.7e-05	-2.14	0.00861
High	KGGDANTDLIGGNR	1xGG [K1]	F1PCQ3	Solute carrier family 16 member 1 OS=Canis lupus familiaris GN=SLC16A1 PE=4 SV=1	28	1501.74	26.87	87	1.70694e+07	1.49064e+07	2.03166e+07	1.09296e+07	1.71234e+07	4.08492e+06	1.91814e+07	2.11896e+07	1.4585e+07	1.61049e+07	7.67505e+06	8.26774e+06	8.11974e+06	4.61052e+06	3.60312e+06	2.97078e+06	24.9	60.8	20	3.85	22.2	1.28	0.475	-2.15	0.0227
High	GITLVCLKCDFLADSSSLDR	2xCarbamidomethyl [C6; C9]; 1xGG [K8]	F1PS35	Zinc finger protein 280C OS=Canis lupus familiaris GN=ZNF280C PE=4 SV=2	11	2384.16	81.32	65	335373	375056	1.42245e+06	3.40476e+06	4.69969e+06	2.13166e+06	3.30247e+06	1.02314e+07	1.24078e+07	1.2655e+07	7.07746e+06	1.12033e+07	6.57172e+06	4.64649e+06	3.61357e+06	3.3013e+06	104	38.1	11.3	30.7	18.3	3.48	0.0225	-2.15	0.0265
High	TQNVLGEKGR	1xGG [K8]	E2RH47	40S ribosomal protein S3 OS=Canis lupus familiaris GN=RPS3 PE=1 SV=1	20	1215.64	21.94	40	3.67818e+07	3.02934e+07	3.29173e+07	2.15712e+07	481946	6.16752e+06	2.30426e+06	2.00631e+06	3.54158e+06	1.68745e+06	3.82675e+07	3.78768e+07	2.71604e+07	1.57217e+07	1.03423e+07	2.09166e+07	21.2	97.3	41.1	18.3	33.8	-1.24	0.829	-2.2	0.0374
High	HESGASIKIDEPLEGSEDR	1xGG [K8]	E2RA50	Uncharacterized protein OS=Canis lupus familiaris PE=4 SV=2	26	2183.02	40.26	57	1.78509e+07	1.65541e+07	1.92137e+07	1.68374e+07	6.38951e+07	7.1857e+07	4.57234e+07	2.98492e+07	2.41877e+07	2.14299e+07	9.75147e+06	5.13196e+06	8.83865e+06	4.21055e+06	4.18557e+06	2.29412e+06	6.83	22.1	17.1	30.9	30.8	-2.4	0.00841	-2.22	0.0482
High	GVGTQKIIGR	1xGG [K6]	E2QUJ5	DNA damage inducible 1 homolog 2 OS=Canis lupus familiaris GN=DDI2 PE=4 SV=1	3	1142.66	28.27	40	7.06263e+06	6.02567e+06	7.11124e+06	5.12253e+06	1818.93	7665.47	2385.53	1413.09	1703.62	1123.42	3.53278e+06	2.93904e+06	2.21115e+06	1.11623e+06	1.53437e+06	1.21339e+06	15	81.5	20.5	22.9	17	-2.8	0.192	-2.25	0.0113
High	SEQLKPLK	1xGG [K5]	F1PX14	EPH receptor A2 OS=Canis lupus familiaris GN=EPHA2 PE=3 SV=2	12	1056.6	26.05	49	1.45599e+07	1.50803e+07	1.54714e+07	9.19151e+06	1.24392e+07	5.46079e+06	7.96649e+06	1.27105e+07	1.48618e+07	1.17738e+07	1.14604e+07	1.24799e+07	7.90434e+06	4.94684e+06	3.1623e+06	6.05548e+06	21.7	41	12.1	22.6	30.9	1.52	0.179	-2.25	0.0293
High	NGLVKIK	1xGG [K5]	F1PRC5	Solute carrier family 3 member 2 OS=Canis lupus familiaris GN=SLC3A2 PE=4 SV=2	9	885.552	26.45	37	3.79299e+06	3.27767e+06	4.59622e+06	2.22225e+06	1.04812e+06	2.0061e+06	2.01131e+06	1.37776e+06	1.08703e+06	1.02863e+06	4.57385e+06	4.11398e+06	3.04248e+06	1.65913e+06	1.28822e+06	2.18446e+06	28.6	32.8	16.1	20.1	26.3	-1.45	0.258	-2.29	0.0142
High	VDKQPTKVLLELYIK	1xGG [K]	E2R6S7	Uncharacterized protein OS=Canis lupus familiaris PE=4 SV=1	23	1901.11	65.93	54	1.34181e+06	769241	1.98864e+06	5.55152e+06	3.44293e+07	3.78502e+07	3.90175e+07	1.44918e+07	2.56629e+07	3.86473e+07	1.04261e+07	1.17812e+07	1.93297e+07	7.97686e+06	6.17262e+06	4.0133e+06	89.1	6.43	46	34.6	32.8	-1.41	0.276	-2.29	0.0397
High	LSYFEPIDITAEEEQEEVESLKSIR	1xGG [K22]	E2QVM2	Pantothenate kinase 3 OS=Canis lupus familiaris GN=PANK3 PE=4 SV=1	5	3068.49	85.46	50	1616.9	1728.56	61794.8	851531	999417	7665.47	1.04831e+06	2.54989e+06	2.63711e+06	3.11751e+06	3.17861e+06	5.06932e+06	4.43471e+06	1.55208e+06	1.74357e+06	2.14473e+06	181	85.7	11	22.8	16.7	4.04	0.249	-2.33	0.0105
High	TLELAKVTQFK	1xGG [K6]	E2QZE8	Microfibril associated protein 3 like OS=Canis lupus familiaris GN=MFAP3L PE=4 SV=1	31	1391.79	54.3	79	1.72003e+07	1.38608e+07	1.52018e+07	1.16882e+07	3.9308e+07	2.58566e+07	4.05793e+07	2.18052e+07	1.78981e+07	2.26494e+07	7.34373e+06	7.11472e+06	6.10161e+06	3.41197e+06	2.42567e+06	2.94545e+06	16	23.1	12.2	9.65	16.9	-1.7	0.0521	-2.34	0.00388
High	EIAQDFKTDLR	1xGG [K7]	J9PB22	Histone H3 OS=Canis lupus familiaris GN=HIST1H3F PE=3 SV=1	32	1449.73	43.13	81	3.70609e+07	3.55965e+07	3.90637e+07	2.95406e+07	2.77268e+07	5.38822e+07	3.64514e+07	2.48236e+07	2.82848e+07	2.74046e+07	4.22115e+07	3.73975e+07	2.96267e+07	2.08234e+07	1.31554e+07	1.23951e+07	11.6	33.8	6.7	17.4	30.2	-1.47	0.21	-2.36	0.0157
High	DFLKEFNNK	1xGG [K4]	F1PIY7	Tyrosine-protein kinase OS=Canis lupus familiaris GN=JAK1 PE=3 SV=2	29	1268.63	46.46	53	6.89843e+07	6.76396e+07	8.02986e+07	5.28985e+07	1.45866e+08	1.56236e+08	1.27383e+08	7.25474e+07	5.81514e+07	1.0338e+08	3.78548e+07	3.84359e+07	3.60509e+07	1.30308e+07	1.71551e+07	1.61402e+07	16.7	10.2	29.6	3.32	13.9	-1.83	0.0506	-2.43	0.00634
High	EQGNIYKPNNK	1xGG [K7]	P33724	Caveolin-1 OS=Canis lupus familiaris GN=CAV1 PE=1 SV=1	25	1418.7	20.32	44	8.68314e+07	8.27596e+07	9.25084e+07	5.81863e+07	2.49959e+07	2.44874e+07	1.8417e+07	8.79347e+06	7.6498e+06	1.13015e+07	9.85713e+07	1.01505e+08	7.19382e+07	3.77037e+07	2.83218e+07	4.58145e+07	18.9	16.2	20.2	18	23.5	-2.45	0.00426	-2.43	0.00838
High	DFCVKFPEEIR	1xCarbamidomethyl [C3]; 1xGG [K5]	F1PDN1	Zinc finger FYVE-type containing 28 OS=Canis lupus familiaris GN=ZFYVE28 PE=4 SV=1	31	1553.74	61.99	50	3.25288e+07	2.94415e+07	3.26704e+07	2.56185e+07	8.35397e+07	9.89553e+07	8.28528e+07	7.35245e+07	8.26145e+07	9.27567e+07	1.18336e+07	1.66978e+07	7.8065e+06	5.78276e+06	3.89343e+06	5.12536e+06	11	10.3	11.6	36.8	19.4	-1.07	0.504	-2.46	0.0393
High	NQEQMKPLEEKQEEER	1xGG [K11]	F1PQ40	Proteasome 26S subunit, ATPase 1 OS=Canis lupus familiaris GN=PSMC1 PE=3 SV=2	15	2159	25.74	56	4.70212e+06	9.52359e+06	1.09309e+07	7.47936e+06	7.45659e+06	7.95802e+06	7.47604e+06	5.32868e+06	6.66289e+06	7.10295e+06	9.40333e+06	7.38138e+06	1.13342e+07	4.37021e+06	3.95865e+06	2.93469e+06	33.2	3.72	14.5	21.1	19.7	-1.2	0.157	-2.5	0.00612
High	LGEKDTSLYRPALEELR	1xGG [K4]	E2RCP9	Proteasome 26S subunit, non-ATPase 2 OS=Canis lupus familiaris GN=PSMD2 PE=4 SV=1	27	2104.1	53.21	42	1.96992e+07	2.09351e+07	2.13215e+07	1.90324e+07	1.63771e+07	1.08473e+07	1.95073e+07	1.99383e+07	2.19518e+07	2.02133e+07	2.93702e+07	3.98288e+07	2.40692e+07	1.25422e+07	1.15249e+07	1.28147e+07	5.26	28.2	5.27	25.8	5.53	1.33	0.212	-2.53	0.0209
High	DQKLSELDDR	1xGG [K3]	F1Q414	Uncharacterized protein OS=Canis lupus familiaris GN=VAMP2 PE=4 SV=2	33	1332.64	29.85	69	4.52532e+07	4.78233e+07	5.91309e+07	3.18318e+07	9.4515e+07	5.37063e+07	7.09788e+07	4.35094e+07	3.46211e+07	4.81003e+07	3.10798e+07	3.09775e+07	2.13282e+07	1.17639e+07	7.19051e+06	1.38703e+07	24.4	28	16.3	20.2	31.2	-1.74	0.0609	-2.54	0.021
High	KLLLDPSSPPTK	1xGG [K1]	E2QWJ8	Late endosomal/lysosomal adaptor, MAPK and MTOR activator 1 OS=Canis lupus familiaris GN=LAMTOR1 PE=4 SV=1	24	1409.8	41.99	57	1.07384e+07	1.06521e+07	1.32255e+07	9.50364e+06	1.36661e+07	1.01842e+07	1.6322e+07	2.18683e+07	2.49301e+07	1.75067e+07	5.66097e+06	5.22359e+06	3.27086e+06	2.41958e+06	1.62429e+06	1.51438e+06	14.2	23	17.4	27	26.7	1.6	0.0541	-2.55	0.0152
High	SKTEDHEEAGPLPTKVNLAHSEI	2xGG [K2; K15]	E2R386	Transmembrane protein 59 OS=Canis lupus familiaris GN=TMEM59 PE=4 SV=1	24	2730.33	48.6	41	3.10796e+07	3.13278e+07	2.82093e+07	2.80271e+07	1.79132e+08	2.17922e+08	1.18997e+08	5.06491e+07	3.77574e+07	4.53662e+07	2.19794e+07	1.40752e+07	2.33836e+07	7.48331e+06	7.1506e+06	8.50703e+06	6.02	29	14.5	25.3	9.16	-3.86	0.00769	-2.57	0.0205
High	NKDYMSIIR	1xGG [K2]	F1PLL9	Glucosamine (UDP-N-acetyl)-2-epimerase/N-acetylmannosamine kinase OS=Canis lupus familiaris GN=GNE PE=4 SV=2	6	1253.63	44.24	39	3.98591e+06	4.49355e+06	2.67397e+06	4.20608e+06	3.44135e+06	1.96919e+07	2.59334e+06	1413.09	1.16248e+06	1123.42	4.82584e+06	4.75312e+06	5.3138e+06	1.68002e+06	2.61864e+06	1.50189e+06	21	112	173	6.14	31	-22.1	0.106	-2.57	0.0252
High	NEKGEIEQER	1xGG [K3]	E2R7S1	Calcium-transporting ATPase OS=Canis lupus familiaris GN=ATP2B1 PE=3 SV=2	5	1345.63	18.92	41	1.00209e+07	6.78475e+06	1.02904e+07	6.28069e+06	2.03074e+07	9.63636e+06	1.24498e+07	6.19787e+06	4.72048e+06	5.85149e+06	4.04191e+06	5.10948e+06	3.18302e+06	2.20252e+06	1.28031e+06	1.1793e+06	25.2	39.1	13.8	23.5	36.3	-2.53	0.0423	-2.65	0.0178
High	DVFTKGYGFGLIK	1xGG [K5]	F1PC72	Voltage dependent anion channel 1 OS=Canis lupus familiaris GN=VDAC1 PE=4 SV=1	21	1558.83	68.79	39	1.39535e+07	1.12123e+07	1.08164e+07	1.0244e+07	1.65765e+07	4.38712e+07	1.5905e+07	1.82456e+07	2.35487e+07	1.91048e+07	1.55724e+07	1.19451e+07	1.46706e+07	3.88664e+06	6.64445e+06	5.03875e+06	14.2	62.7	14	13.4	26.7	-1.25	0.766	-2.71	0.0101
High	GSKGGPGSAVSPYPSFNPSSDVAALHNAITVK	1xGG [K3]	F1P6B7	Annexin OS=Canis lupus familiaris GN=ANXA1 PE=3 SV=1	5	3226.61	70.76	37	2.42444e+06	1.59586e+06	188966	4.85044e+06	7.3921e+06	3.48477e+06	863539	1.34487e+07	1.04836e+07	1.2179e+07	9.10855e+06	8.127e+06	9.19391e+06	2.35326e+06	4.84292e+06	2.50347e+06	86.3	83.9	12.4	6.73	43.2	3.08	0.146	-2.72	0.0411
High	SISIIDSPGILSGEKQR	1xGG [K15]	F1P719	EH domain containing 4 OS=Canis lupus familiaris GN=EHD4 PE=3 SV=2	12	1914.03	60.07	52	1.05055e+07	1.11747e+07	1.12262e+07	8.60857e+06	1.16257e+07	8.63933e+06	1.22298e+07	6.33382e+06	6.11435e+06	6.70771e+06	1.48832e+07	1.23392e+07	1.15664e+07	5.44054e+06	3.51527e+06	5.04887e+06	11.8	17.7	4.7	13.4	21.8	-1.7	0.0347	-2.77	0.00594
High	SLYYYIQQDTKGDYQK	1xGG [K11]	Q6TEQ7	Annexin A2 OS=Canis lupus familiaris GN=ANXA2 PE=1 SV=1	18	2127	50.95	56	2.42767e+07	2.65734e+07	2.57179e+07	2.50563e+07	1.93701e+07	3.25786e+07	2.44359e+07	1.32048e+07	1.82634e+07	1.39482e+07	3.37003e+07	3.25797e+07	3.69758e+07	1.01418e+07	1.6477e+07	1.06161e+07	3.84	26.2	18	6.64	28.4	-1.68	0.0567	-2.77	0.0168
High	DIDFLKEEEHDR	1xGG [K6]	F6UXI8	Inosine-5'-monophosphate dehydrogenase OS=Canis lupus familiaris GN=IMPDH2 PE=3 SV=1	13	1659.76	44.93	46	8.09909e+06	6.35558e+06	6.75419e+06	6.4442e+06	8.63242e+06	1.83351e+07	8.92592e+06	4.82861e+06	5.25189e+06	5.29275e+06	9.34495e+06	7.84517e+06	8.92436e+06	2.95386e+06	2.18313e+06	4.07473e+06	11.7	46.1	5.01	8.89	31	-2.33	0.0836	-2.83	0.0203
High	TVQTAAANAASSAATSAAQNAFKGNQI	1xGG [K23]	J9NWM0	Secretory carrier-associated membrane protein OS=Canis lupus familiaris GN=SCAMP1 PE=3 SV=1	12	2678.31	63.77	88	1.08678e+07	9.40303e+06	8.43129e+06	7.77546e+06	5.77453e+07	4.12464e+07	4.14065e+07	2.66723e+07	2.00699e+07	2.25593e+07	4.48057e+06	6.7803e+06	5.09914e+06	1.89626e+06	1.80588e+06	2.05647e+06	14.7	20.3	14.4	21.8	6.61	-2.03	0.00898	-2.84	0.00887
High	AGGKILTFDQLALDSPK	1xGG [K4]	D0VWQ3	Ribosomal protein L18 OS=Canis lupus familiaris GN=RPL18 PE=1 SV=2	15	1888.02	65.82	41	9.39313e+06	9.19072e+06	8.3291e+06	1.00512e+07	3.52956e+06	1.81674e+06	3.56631e+06	3.81759e+06	5.24418e+06	1.5279e+06	2.21513e+07	2.169e+07	1.23069e+07	9.04048e+06	4.20813e+06	6.45781e+06	7.69	33.6	53.1	29.7	36.8	1.19	0.836	-2.85	0.0232
High	EWIPVTKLGR	1xGG [K7]	J9PAX1; E2QWY6	Uncharacterized protein OS=Canis lupus familiaris PE=3 SV=1_x000D__x000D_ Uncharacterized protein OS=Canis lupus familiaris GN=RPS2 PE=3 SV=2	13	1312.74	54.34	54	7.49749e+06	7.32746e+06	8.40892e+06	7.62221e+06	2.26114e+07	2.61061e+07	1.96005e+07	1.71078e+07	1.7285e+07	1.7084e+07	3.29528e+06	5.09153e+06	2.47737e+06	1.44454e+06	791889	1.5733e+06	6.21	14.3	0.64	36.9	33	-1.33	0.0789	-2.85	0.0254
High	DLFGKSDPYLEFHK	1xGG [K5]	E2QZQ6	Copine 3 OS=Canis lupus familiaris GN=CPNE3 PE=4 SV=1	20	1809.88	59.98	42	1.45187e+07	1.26773e+07	1.38872e+07	1.2954e+07	2.02093e+07	2.38483e+07	1.7338e+07	1.36094e+07	1.7119e+07	1.50198e+07	2.58252e+07	2.06944e+07	2.33324e+07	7.73033e+06	4.73525e+06	1.19445e+07	6.28	15.9	11.6	11	44.5	-1.34	0.069	-2.86	0.0462
High	KPSGINGEASKSQEMVHLVNKEPSETPDQYTTADETR	1xGG [K]	F1PTZ7	CD44 antigen OS=Canis lupus familiaris GN=CD44 PE=4 SV=2	18	4187.98	44.33	42	708257	1728.56	2155.81	1.54307e+06	1818.93	7665.47	2385.53	1413.09	1703.62	1123.42	1.26102e+07	7.4533e+06	1.42072e+07	3.95406e+06	3.97411e+06	3.95066e+06	130	81.5	20.5	30.9	0.32	-2.8	0.192	-2.89	0.0355
High	ATTKDASLQPR	1xGG [K4]	F1PY34	Ring finger protein 114 OS=Canis lupus familiaris GN=RNF114 PE=4 SV=2	5	1301.68	20.49	41	2.63755e+06	1.18141e+06	2.52894e+06	1.49225e+06	1818.93	3.50776e+06	2385.53	1413.09	1703.62	1123.42	3.7411e+06	2.05798e+06	1.97359e+06	1.24759e+06	570037	861684	37.3	173	20.5	38.5	38.1	-828	0.365	-2.9	0.0254
High	NKTEDLEATSEHFK	1xGG [K2]	E2QUL2	Vesicle associated membrane protein 8 OS=Canis lupus familiaris GN=VAMP8 PE=4 SV=2	12	1762.82	32.52	47	2.14152e+07	2.30419e+07	1.67705e+07	1.40169e+07	4.30072e+07	1.88595e+07	3.14567e+07	2.05059e+07	1.44206e+07	2.06515e+07	1.75769e+07	1.39747e+07	9.82645e+06	4.69999e+06	3.28895e+06	6.00213e+06	22.1	38.8	19.2	28.1	29.1	-1.68	0.176	-2.96	0.0111
High	PEPAKSAPAPK	1xGG [K5]	J9NYU5; E2RNW3	Histone H2B OS=Canis lupus familiaris GN=LOC100855574 PE=3 SV=1_x000D__x000D_ Histone H2B OS=Canis lupus familiaris GN=LOC488303 PE=3 SV=1	27	1206.65	18.86	51	3.86164e+07	3.9921e+07	4.76476e+07	2.72182e+07	1.68461e+07	2.2418e+07	2.15515e+07	1.50012e+07	1.37216e+07	1.81056e+07	4.63096e+07	4.66303e+07	2.36244e+07	8.90544e+06	1.09599e+07	1.91698e+07	22	14.8	14.4	33.9	41.7	-1.3	0.0986	-2.99	0.0266
High	STGEAFVQFASQEIAEKALKK	1xGG [K17]	E2RJH5; E2R8D6	Heterogeneous nuclear ribonucleoprotein H2 OS=Canis lupus familiaris GN=HNRNPH2 PE=4 SV=2_x000D__x000D_ Heterogeneous nuclear ribonucleoprotein H1 OS=Canis lupus familiaris GN=HNRNPH1 PE=4 SV=2	14	2396.25	74.02	50	3.05615e+06	3.05798e+06	540075	9.8187e+06	1.15709e+07	6.21278e+06	4.93158e+06	1.39448e+07	1.84071e+07	1.77287e+07	1.47545e+07	2.12848e+07	1.60122e+07	4.51065e+06	6.95315e+06	5.77508e+06	96.7	46.5	14.4	20	21.3	2.2	0.0665	-3.02	0.00285
High	PKPINVR	1xGG [K2]	E2RRC6; E2RSI6	Radixin OS=Canis lupus familiaris GN=RDX PE=4 SV=2_x000D__x000D_ Ezrin OS=Canis lupus familiaris GN=EZR PE=4 SV=1	15	937.558	22.08	31	6.64274e+06	6.06449e+06	6.65363e+06	4.76768e+06	8.69338e+06	2.74015e+06	5.96956e+06	4.42914e+06	4.49576e+06	3.40289e+06	5.08542e+06	3.98332e+06	4.98408e+06	1.9243e+06	1.52807e+06	1.14874e+06	14.7	51.4	14.9	13	25.3	-1.41	0.547	-3.05	0.00656
High	EVSYGEGKALAEEWSCPFMETSAK	1xCarbamidomethyl [C16]; 1xGG [K8]	J9NZ45	RAP2B, member of RAS oncogene family OS=Canis lupus familiaris GN=RAP2B PE=4 SV=1	4	2820.25	72.99	61	465096	294249	235595	2.08068e+06	751045	923765	92012.7	759244	1703.62	1123.42	3.29721e+06	4.93713e+06	6.20723e+06	1.97409e+06	984702	1.76719e+06	114	74.5	172	30.3	33.1	-2.32	0.227	-3.06	0.0174
High	IEDLSQQAQLAAAEKFK	1xGG [K]	E2R5M5	Uncharacterized protein OS=Canis lupus familiaris GN=NACA PE=4 SV=1	42	2004.04	55.32	62	3.64651e+07	3.6812e+07	4.19437e+07	3.76111e+07	1.04124e+08	8.94822e+07	9.66168e+07	6.01712e+07	6.39393e+07	6.572e+07	3.66369e+07	2.91015e+07	3.12661e+07	1.28168e+07	6.43814e+06	1.21286e+07	6.64	7.57	4.48	12	33.5	-1.53	0.00265	-3.09	0.0256
High	GDPKGLAAAEPTANGAPTLAPLEDPGATR	1xGG [K4]	F1PPI5	Amino acid transporter OS=Canis lupus familiaris GN=SLC1A5 PE=3 SV=1	20	2872.44	59.63	38	1.54764e+07	1.4579e+07	1.47683e+07	1.3398e+07	3.45025e+07	1.96518e+07	3.00538e+07	5.18838e+07	5.52088e+07	3.61907e+07	8.41491e+06	8.11153e+06	5.78623e+06	2.46715e+06	1.96136e+06	2.7259e+06	5.93	27.2	21.3	19.3	16.3	1.7	0.0686	-3.12	0.00211
High	LLQSNPVLEAFGNAKTLR	1xGG [K15]	F1Q147	Myosin IC OS=Canis lupus familiaris GN=MYO1C PE=3 SV=2	11	2085.15	72.98	70	5.19059e+06	4.26566e+06	2.41971e+06	6.5345e+06	1.98968e+06	5.37974e+06	2.03744e+06	3.97375e+06	3.868e+06	4.94411e+06	9.83334e+06	2.01618e+07	1.08044e+07	3.20772e+06	2.99928e+06	6.68902e+06	37.5	62	13.9	41.9	48.2	1.36	0.331	-3.16	0.0275
High	ILPQQLDSIQGNPGASKPGSR	1xGG [K17]	F1PSN5	CUE domain containing 1 OS=Canis lupus familiaris GN=CUEDC1 PE=4 SV=2	16	2277.19	47.16	43	2.3135e+07	2.03465e+07	1.95537e+07	1.81521e+07	8.38598e+07	2.90692e+07	3.18852e+07	4.46525e+07	3.25734e+07	4.01107e+07	2.45738e+07	1.57664e+07	1.57384e+07	5.74189e+06	6.1988e+06	5.76277e+06	10.3	63.9	15.6	27.2	4.37	-1.23	0.808	-3.17	0.0147
High	ENADQGDTSTKNQQSTNAEQPVQWTLLEK	1xGG [K11]	J9PA14	CD99 molecule (Xg blood group) OS=Canis lupus familiaris GN=CD99 PE=4 SV=1	11	3374.57	58.68	50	1.30204e+07	1.19721e+07	1.29179e+07	1.08174e+07	2.98285e+07	3.26022e+07	2.57341e+07	2.03324e+07	1.71349e+07	1.46969e+07	1.12748e+07	9.15486e+06	1.26623e+07	3.82689e+06	3.65817e+06	2.93605e+06	8.41	11.8	16.3	16	13.6	-1.69	0.0127	-3.18	0.000856
High	NQKDPGVLDR	1xGG [K3]	F1PFF2	Protein S100 OS=Canis lupus familiaris GN=S100A11 PE=3 SV=2	34	1255.64	23.7	61	3.26e+07	2.9111e+07	3.3068e+07	2.02614e+07	1.1616e+07	9.22268e+06	1.62822e+07	1.39435e+07	1.58538e+07	1.37921e+07	4.08702e+07	2.39156e+07	2.66407e+07	1.20311e+07	1.10769e+07	5.50906e+06	20.6	29	7.91	29.9	36.9	1.17	0.377	-3.19	0.0212
High	GADDAADADTAIINAEGGQNNSEEKK	1xGG [K]	F1P7M7	Cell adhesion molecule 1 OS=Canis lupus familiaris GN=CADM1 PE=4 SV=2	22	2718.21	39.37	87	4.43302e+07	4.49936e+07	4.88068e+07	3.67498e+07	9.86628e+07	6.60008e+07	7.76685e+07	4.99491e+07	3.86172e+07	3.90669e+07	4.3693e+07	3.22345e+07	3.73444e+07	1.12778e+07	6.91487e+06	1.7029e+07	11.5	20.5	15.1	15.2	43.2	-1.9	0.0143	-3.22	0.0318
High	GLTSVINQKLK	1xGG [K9]	F1PIB3	L-lactate dehydrogenase OS=Canis lupus familiaris GN=LDHB PE=3 SV=2	23	1314.77	47.36	39	9.8743e+06	9.31556e+06	1.02996e+07	9.55977e+06	9.09004e+06	1.29407e+07	1.08893e+07	7.32651e+06	6.51632e+06	7.94184e+06	1.00532e+07	1.36835e+07	9.06348e+06	4.30306e+06	3.53704e+06	2.27618e+06	4.35	17.6	9.85	22.2	30.4	-1.51	0.0374	-3.24	0.00907
High	ISFQPAVAGIKGDKADK	2xGG [K11; K14]	J9NX68	Integral membrane protein 2C OS=Canis lupus familiaris GN=ITM2C PE=4 SV=1	20	1973.05	44.86	37	1.24374e+07	1.18739e+07	1.29267e+07	1.11845e+07	3.27864e+07	3.06422e+07	3.87733e+07	1.16665e+07	1.29422e+07	1.06482e+07	1.14009e+07	8.02339e+06	1.02064e+07	2.80308e+06	1.78856e+06	4.54592e+06	6.19	12.4	9.78	17.3	45.8	-2.9	0.000375	-3.24	0.0314
High	ITGEAFVQFASQELAEKALGK	1xGG [K17]	E2RB90	Heterogeneous nuclear ribonucleoprotein F OS=Canis lupus familiaris GN=HNRNPF PE=4 SV=1	10	2351.22	89.69	78	1.1068e+06	1.10776e+06	2155.81	6.47174e+06	3.5915e+06	5.75948e+06	3.20362e+06	9.97154e+06	1.13379e+07	1.10287e+07	2.37097e+07	3.58762e+07	2.27999e+07	5.36053e+06	5.40525e+06	1.46603e+07	134	32.9	6.65	26.6	63.2	2.58	0.0275	-3.24	0.0458
High	EGAKDIEFSSPEFK	1xGG [K4]	J9P969	AHNAK nucleoprotein OS=Canis lupus familiaris GN=AHNAK PE=4 SV=1	18	1697.8	48.21	53	1.7901e+07	1.33384e+07	1.52624e+07	1.25777e+07	1.71729e+07	1.12141e+07	7.23121e+06	8.93066e+06	1.31954e+07	4.92724e+06	2.02542e+07	1.2702e+07	1.39643e+07	6.55748e+06	3.80643e+06	3.92214e+06	16.1	42.1	45.9	25.9	32.7	-1.32	0.486	-3.28	0.0069
High	QLLQANPILEAFGNAKTVK	1xGG [K]	F1P9J3	Myosin-9 OS=Canis lupus familiaris GN=MYH9 PE=3 SV=2	28	2169.2	78.29	70	2.30995e+07	1.84215e+07	9.90342e+06	2.29606e+07	2.4303e+07	2.14751e+07	1.28742e+07	1.96368e+07	2.16766e+07	3.35821e+07	4.00077e+07	6.77095e+07	4.8003e+07	1.00524e+07	1.5446e+07	2.17891e+07	33.3	30.4	30.2	27.5	37.3	1.28	0.381	-3.29	0.0144
High	REDLVVAPAGITLKEANEILQR	1xGG [K14]	F6UXI8	Inosine-5'-monophosphate dehydrogenase OS=Canis lupus familiaris GN=IMPDH2 PE=3 SV=1	16	2549.4	75.44	111	2.15295e+06	1.09548e+06	227507	3.81621e+06	3.20392e+06	4.68052e+06	1.8794e+06	5.77455e+06	5.9772e+06	6.49788e+06	1.35173e+07	6.79931e+06	1.29584e+07	3.53644e+06	4.04192e+06	2.53045e+06	84.7	43.1	6.13	33.6	22.8	1.87	0.118	-3.29	0.0167
High	DTGKTPVEPEVAIHR	1xGG [K4]	J9P9Z7	Ribosomal protein S20 OS=Canis lupus familiaris GN=RPS20 PE=3 SV=1	55	1762.91	35.87	71	5.2287e+08	5.63288e+08	6.42209e+08	4.36039e+08	7.68732e+08	4.29231e+08	8.24519e+08	4.99918e+08	5.93273e+08	5.38645e+08	7.06792e+08	4.54511e+08	3.86305e+08	1.63681e+08	8.53082e+07	2.09987e+08	15.9	31.7	8.62	32.7	41.2	-1.24	0.484	-3.37	0.0233
High	EDLVVAPAGITLKEANEILQR	1xGG [K13]	F6UXI8	Inosine-5'-monophosphate dehydrogenase OS=Canis lupus familiaris GN=IMPDH2 PE=3 SV=1	9	2393.3	81.99	35	1.16002e+06	677638	37992.5	1.69823e+06	1.484e+06	2.66712e+06	1.22873e+06	1.81652e+06	2.13734e+06	2.34454e+06	4.52109e+06	3.05125e+06	4.14009e+06	1.13816e+06	1.08874e+06	1.23983e+06	79.1	42.8	12.7	19.5	6.67	1.17	0.47	-3.38	0.00561
High	AYHEQLSVAEITNACFEPANQMVKCDPR	2xCarbamidomethyl [C15; C25]; 1xOxidation [M22]; 1xGG [K24]	A0A077LQA5; E2RBC3	Tubulin alpha chain OS=Canis lupus familiaris GN=TUBA1A PE=2 SV=1_x000D__x000D_ Tubulin alpha chain OS=Canis lupus familiaris GN=TUBA4A PE=3 SV=1	9	3408.54	58.49	38	1616.9	1.25479e+06	2.17954e+06	4.09466e+06	1.52568e+07	1.39171e+07	7.42507e+06	8.6637e+06	9.68988e+06	5.34494e+06	9.36036e+06	6.5882e+06	6.28718e+06	3.13377e+06	1.79844e+06	1.64355e+06	91.6	34.3	28.7	22.9	37.4	-1.54	0.226	-3.38	0.0102
High	VLEQHKLTK	1xGG [K6]	E2RRC6	Radixin OS=Canis lupus familiaris GN=RDX PE=4 SV=2	28	1209.69	19.57	41	3.38673e+07	3.0827e+07	4.02458e+07	2.43738e+07	7.46937e+07	5.36758e+07	6.81449e+07	3.32376e+07	2.80792e+07	2.8886e+07	2.36936e+07	1.29524e+07	1.79088e+07	5.71162e+06	5.13234e+06	5.28983e+06	20.4	16.4	9.23	29.6	5.57	-2.18	0.00591	-3.38	0.0182
High	WDTGENPIYKSAVTTVVNPK	1xGG [K10]	E2RT60	Integrin beta OS=Canis lupus familiaris GN=ITGB1 PE=3 SV=2	23	2333.18	62.72	111	1.04428e+08	9.52938e+07	1.01029e+08	8.63199e+07	1.29025e+08	1.68842e+08	1.27231e+08	7.30246e+07	7.15512e+07	7.1506e+07	1.60908e+08	7.21343e+07	1.82712e+08	2.22861e+07	5.85447e+07	4.22179e+07	8.18	16.6	1.2	42.3	44.3	-1.97	0.018	-3.38	0.0402
High	LIYAGKILNDDTALK	1xGG [K6]	E2R4A5	RAD23 homolog B, nucleotide excision repair protein OS=Canis lupus familiaris GN=RAD23B PE=4 SV=2	23	1761.97	58.85	97	1.49635e+07	1.43237e+07	1.5033e+07	1.30343e+07	2.52548e+06	9.30489e+06	3.76489e+06	4.06901e+06	4.23589e+06	1.7586e+06	3.55037e+07	2.25805e+07	2.56824e+07	6.55916e+06	7.12863e+06	1.09974e+07	6.46	69.4	41.3	24.2	29.3	-1.55	0.502	-3.39	0.00459
High	VMEKPSPLLVGR	1xGG [K4]	E2RN45	G3BP stress granule assembly factor 1 OS=Canis lupus familiaris GN=G3BP1 PE=4 SV=2	2	1439.8	45.87	38	1616.9	1.25044e+06	1.3198e+06	1.44565e+06	551012	7665.47	2385.53	823042	1.79995e+06	624187	2.25868e+06	3.05294e+06	1.91001e+06	593470	352835	1.18306e+06	67	169	58.1	24.3	60.2	5.79	0.143	-3.39	0.0487
High	DLKPQNLLIDDKGTIK	1xGG [K12]	E2RGJ9	Cyclin dependent kinase 1 OS=Canis lupus familiaris GN=CDK1 PE=3 SV=1	30	1925.07	54.23	48	1.28099e+07	9.64645e+06	1.23822e+07	1.2628e+07	2.25923e+07	6.17883e+06	1.57245e+07	1.69517e+07	2.58799e+07	1.49716e+07	1.72771e+07	9.78307e+06	1.64808e+07	2.82124e+06	2.55662e+06	7.43571e+06	12.6	55.6	30.2	28.4	64.2	1.3	0.455	-3.4	0.041
High	SKNILFVITKPDVYK	1xGG [K2]	E2R5M5	Uncharacterized protein OS=Canis lupus familiaris GN=NACA PE=4 SV=1	13	1879.07	62.36	42	1.62786e+07	1.54719e+07	1.7212e+07	1.60785e+07	7.31147e+07	4.00296e+07	3.77483e+07	4.40359e+07	3.47945e+07	5.42836e+07	1.90203e+07	1.40522e+07	1.57929e+07	3.79653e+06	3.64076e+06	6.73149e+06	4.44	39.4	22	15.5	36.9	-1.13	0.725	-3.45	0.0124
High	KDEGTYDLGK	1xGG [K1]	J9NZ79	Syndecan 4 OS=Canis lupus familiaris GN=SDC4 PE=4 SV=1	4	1239.59	22.81	51	3.44525e+06	4.10173e+06	4.54153e+06	3.37454e+06	5.22019e+06	3.35362e+07	3.38985e+06	5.9521e+06	3.87639e+06	7.09637e+06	5.43833e+06	8.92884e+06	3.36515e+06	1.12933e+06	971281	3.02229e+06	14.4	120	28.9	47.6	66.8	-2.49	0.608	-3.46	0.0487
High	VDENGKISR	1xGG [K6]	F1PEZ4	Uncharacterized protein OS=Canis lupus familiaris GN=RPS27A PE=4 SV=2	63	1131.58	18.26	81	1.38872e+09	1.69676e+09	2.00368e+09	1.14636e+09	2.82832e+09	1.8672e+09	2.74269e+09	1.55319e+09	1.03543e+09	1.47903e+09	1.44391e+09	9.83339e+08	9.24633e+08	3.37631e+08	1.82419e+08	4.4403e+08	23.9	21.5	20.7	25.5	40.9	-1.83	0.0312	-3.48	0.022
High	TYVDPHTYEDPNQAVLKFTTEIHPSCVTR	1xCarbamidomethyl [C26]; 1xGG [K17]	F1PX14	EPH receptor A2 OS=Canis lupus familiaris GN=EPHA2 PE=3 SV=2	28	3532.68	68.68	50	1.19764e+07	6.58159e+06	1.33054e+06	2.55191e+07	1.46148e+07	7665.47	4.91868e+06	1.63962e+07	1.31669e+07	1.81529e+07	1.21399e+08	6.91604e+07	1.25427e+08	2.40366e+07	2.27107e+07	4.20305e+07	91.6	114	15.9	29.8	36.5	2.44	0.336	-3.56	0.00982
High	DGLCSKTVEYHR	1xCarbamidomethyl [C4]; 1xGG [K6]	J9P0A8	Chromosome 5 open reading frame 15 OS=Canis lupus familiaris GN=C5orf15 PE=4 SV=1	30	1578.73	27.39	91	4.90861e+07	5.91261e+07	6.26918e+07	3.7485e+07	9.54748e+07	7.18734e+07	1.08733e+08	5.91999e+07	4.26157e+07	4.57031e+07	4.18528e+07	4.06538e+07	3.68826e+07	9.07103e+06	7.17747e+06	1.73084e+07	21.7	20.3	17.9	6.52	48.2	-1.87	0.0182	-3.56	0.0342
High	IYTTKIKPR	1xGG [K5]	J9P969	AHNAK nucleoprotein OS=Canis lupus familiaris GN=AHNAK PE=4 SV=1	12	1233.73	24.08	41	5.30578e+06	3.54599e+06	3.93985e+06	2.71217e+06	1818.93	7665.47	2385.53	1413.09	476153	1123.42	1.05757e+07	3.60614e+06	8.02304e+06	2.14633e+06	1.1172e+06	2.94239e+06	27.9	81.5	172	47.6	44.2	40.3	0.655	-3.58	0.0441
High	ENKTAVVVGTITDDVR	1xGG [K3]	D0VWQ3	Ribosomal protein L18 OS=Canis lupus familiaris GN=RPL18 PE=1 SV=2	14	1830.96	53.62	71	1.22823e+07	1.24211e+07	1.35585e+07	1.18002e+07	8.45216e+06	7665.47	7.64323e+06	7.20263e+06	1.04829e+07	6.66954e+06	3.04413e+07	2.90302e+07	1.37342e+07	8.85082e+06	3.5287e+06	7.88963e+06	5.95	86.8	25.4	38	42	1.51	0.424	-3.61	0.0291
High	LHDFVSKTVIKPESCVPCGK	2xCarbamidomethyl [C15; C18]; 1xGG [K7]	E2R3Q1	Rac GTPase activating protein 1 OS=Canis lupus familiaris GN=RACGAP1 PE=4 SV=2	44	2415.22	43.6	48	4.1416e+07	4.14815e+07	3.57591e+07	4.58355e+07	1.2747e+08	1.00139e+08	6.65367e+07	1.08116e+08	8.47664e+07	1.17581e+08	8.47918e+07	6.42309e+07	7.61493e+07	2.3874e+07	9.913e+06	2.80599e+07	10	31.1	16.3	13.8	46.1	1.06	0.735	-3.64	0.0438
High	VVTHDIPVKVIPR	1xGG [K9]	F1Q245	HUS1 checkpoint clamp component OS=Canis lupus familiaris GN=HUS1 PE=4 SV=2	6	1586.94	45.09	38	2.44438e+06	1.89107e+06	979157	1.43839e+06	240980	7665.47	381751	442522	442894	1123.42	5.97406e+06	3.65225e+06	3.37328e+06	1.37954e+06	1.11857e+06	1.04947e+06	37.1	89.9	86.3	33	14.7	1.41	0.878	-3.66	0.00909
High	QSSEDVYFSKSEQLKPLK	1xGG [K10]	F1PX14	EPH receptor A2 OS=Canis lupus familiaris GN=EPHA2 PE=3 SV=2	15	2227.12	46.91	43	1.67882e+07	1.60008e+07	1.59187e+07	1.34157e+07	4.08101e+07	4.40709e+07	3.45805e+07	1.42743e+07	1.23602e+07	1.46183e+07	1.98851e+07	1.74643e+07	1.79315e+07	5.40609e+06	3.42353e+06	5.75765e+06	9.42	12.1	8.85	6.97	25.9	-2.9	0.000454	-3.79	0.0108
High	AAGKGDVPTK	1xGG [K4]	F2Z4P2	Uncharacterized protein OS=Canis lupus familiaris GN=RPL7A PE=4 SV=2	7	1057.56	17.94	50	2.28109e+06	2.63169e+06	3.16685e+06	1.59426e+06	1818.93	7665.47	2385.53	2.43431e+06	1703.62	1123.42	4.34138e+06	5.07294e+06	1.94607e+06	1.1434e+06	698207	1.0475e+06	27.3	81.5	173	43.2	24.3	205	0.579	-3.93	0.0296
High	ALIEQEVKNGIPSNR	1xGG [K8]	F1PQS0	Lysophospholipase I OS=Canis lupus familiaris GN=LYPLA1 PE=4 SV=2	6	1781.95	45	47	4.88815e+06	5.25009e+06	3.61254e+06	4.37332e+06	1818.93	7665.47	2385.53	1413.09	1703.62	1123.42	1.21014e+07	7.09341e+06	1.02758e+07	2.8017e+06	2.63317e+06	2.04982e+06	15.7	81.5	20.5	25.8	15.8	-2.8	0.192	-3.94	0.0038
High	DLPNALDEKQLIEK	1xGG [K9]	E2RE13	ADP ribosylation factor like GTPase 8B OS=Canis lupus familiaris GN=ARL8B PE=3 SV=1	33	1739.92	55.59	99	2.257e+08	2.24939e+08	2.51039e+08	1.94641e+08	8.27443e+08	9.39094e+08	7.16204e+08	4.15934e+08	4.00332e+08	4.01542e+08	1.54394e+08	1.46492e+08	8.93207e+07	3.15822e+07	1.56678e+07	4.9941e+07	10.3	13.5	2.14	27.3	52.9	-2.04	0.0106	-4.01	0.0306
High	SLLSHEFQDETDTEEETLYSSKH	1xGG [K22]	E2R830	Carboxypeptidase D OS=Canis lupus familiaris GN=CPD PE=4 SV=1	14	2839.25	55.45	72	4.81655e+06	3.68739e+06	4.25354e+06	4.40278e+06	1.14634e+07	8.70631e+06	1.32683e+07	3.99395e+06	3.79178e+06	6.00919e+06	1.05576e+07	1.517e+07	9.98472e+06	3.40183e+06	2.148e+06	3.28204e+06	10.9	20.6	26.7	23.9	23.5	-2.42	0.0101	-4.04	0.0022
High	ATGDETGAKVER	1xGG [K9]	F2Z4Q5	40S ribosomal protein S3a OS=Canis lupus familiaris GN=RPS3A PE=3 SV=1	7	1347.65	18.08	48	4.49201e+06	4.95498e+06	6.79083e+06	3.27485e+06	1.61578e+06	927702	1.63017e+06	2.64815e+06	2.08023e+06	1.63486e+06	7.41565e+06	6.13219e+06	4.99162e+06	1.37822e+06	876903	2.30146e+06	29.9	28.9	23.9	19.6	47.6	1.52	0.141	-4.07	0.0218
High	DLKEPPQGAHFLAKSLDDALK	1xGG [K14]	J9P092	Uncharacterized protein OS=Canis lupus familiaris PE=3 SV=1	4	2407.26	62.23	41	1.12114e+06	1728.56	2155.81	1.81127e+06	1.21521e+06	7665.47	2385.53	2.15363e+06	3.90356e+06	1.49352e+06	8.59287e+06	2.77919e+06	6.27195e+06	1.07504e+06	826890	2.41709e+06	121	171	49.5	49.8	59.4	6.16	0.145	-4.09	0.0387
High	DCGSPKYAYFNGCSSPTAPLSPMSPPGYK	2xCarbamidomethyl [C2; C13]; 1xGG [K6]	J9P7X9	Gap junction protein OS=Canis lupus familiaris GN=GJA1 PE=3 SV=1	24	3250.43	64.29	69	2.27772e+07	3.53745e+07	2.25714e+07	6.02923e+07	2.40731e+08	1.83293e+08	9.14407e+07	2.13641e+08	2.39377e+08	2.48238e+08	1.66175e+07	2.22805e+07	3.10973e+07	2.55461e+06	7.34907e+06	6.85309e+06	50.3	43.8	7.69	31.3	47.2	1.36	0.315	-4.18	0.0296
High	YAYFNGCSSPTAPLSPMSPPGYKLVTGDR	1xCarbamidomethyl [C7]; 1xGG [K23]	J9P7X9	Gap junction protein OS=Canis lupus familiaris GN=GJA1 PE=3 SV=1	9	3247.52	72.31	50	4.19765e+06	3.99911e+06	2.78103e+06	1.66206e+07	4.26338e+07	2.93537e+07	1.05962e+07	8.95804e+07	9.03598e+07	1.00725e+08	7.46997e+06	1.44795e+07	1.33504e+07	1.58064e+06	2.80104e+06	3.97316e+06	94.4	58.5	6.65	32	43	3.4	0.0797	-4.23	0.0142
High	NFVVVMVTKAK	1xGG [K9]	F1PTL1	RAD23 homolog A, nucleotide excision repair protein OS=Canis lupus familiaris GN=RAD23A PE=4 SV=2	16	1349.76	54.5	34	4.18288e+06	6.62037e+06	8.01147e+06	9.04899e+06	9.13963e+06	1.3524e+07	7.95173e+06	1.52895e+07	1.49999e+07	1.62665e+07	1.21429e+07	1.47321e+07	2.06025e+07	4.05283e+06	4.98284e+06	2.16796e+06	30.2	28.8	4.28	27.4	38.4	1.52	0.104	-4.24	0.0118
High	KASGPPVSELITKAVAASK	1xGG [K13]	E2RRD2	Uncharacterized protein OS=Canis lupus familiaris PE=3 SV=2	34	1968.11	62.95	89	3.8878e+07	3.50233e+07	3.3397e+07	4.48882e+07	2.01081e+07	7.03252e+07	2.2125e+07	1.86522e+07	2.102e+07	1.89709e+07	1.69181e+08	1.02044e+08	9.04598e+07	3.19396e+07	1.66648e+07	3.63311e+07	13.4	75.8	6.57	35.3	36.5	-1.92	0.356	-4.26	0.0101
High	DSGLYKELLHK	1xGG [K6]	E2QUQ6	Phosphate transporter OS=Canis lupus familiaris GN=SLC20A1 PE=3 SV=2	41	1416.75	46.24	55	9.63273e+07	9.03358e+07	1.02515e+08	7.9663e+07	1.08918e+08	8.24239e+07	1.35385e+08	6.88307e+07	5.30195e+07	1.17829e+08	1.29074e+08	1.072e+08	1.27483e+08	2.82727e+07	2.57586e+07	2.93403e+07	10.6	24.3	42.3	10.1	6.62	-1.36	0.29	-4.36	0.000104
High	EKIQPEILELIK	1xGG [K2]	E2RF34	Engulfment and cell motility 2 OS=Canis lupus familiaris GN=ELMO2 PE=4 SV=2	6	1566.91	72.02	38	5.55206e+06	4.88987e+06	4.62334e+06	5.09931e+06	1.50683e+07	5.19408e+06	9.8712e+06	1.06403e+07	1.20334e+07	1.25425e+07	6.92734e+06	8.06105e+06	5.71287e+06	1.47364e+06	836237	2.39863e+06	7.78	49.2	8.39	17	50.1	1.17	0.515	-4.4	0.0266
High	DIMHDSNYVSKGSTFLPVK	1xGG [K11]	F1PUX6	Platelet-derived growth factor receptor alpha OS=Canis lupus familiaris GN=PDGFRA PE=3 SV=1	13	2252.1	60.64	72	3.9586e+06	4.5069e+06	5.70899e+06	6.06244e+06	1.80766e+07	4.89934e+06	1.37582e+07	1.32837e+07	1.07638e+07	1.73405e+07	5.43246e+06	4.43628e+06	6.54682e+06	657378	824336	2.08242e+06	19.6	54.9	24.1	19.3	65.6	1.13	0.62	-4.61	0.0332
High	AKAAAMAAAAAETAQR	1xGG [K2]	F1P7Q9	Nedd4 family interacting protein 2 OS=Canis lupus familiaris GN=NDFIP2 PE=4 SV=2	31	1616.82	34.81	86	2.09182e+07	3.06901e+07	4.57977e+07	3.18019e+07	6.19043e+07	3.27843e+07	6.70082e+07	5.15818e+07	4.76455e+07	5.06337e+07	3.26879e+07	2.36446e+07	3.79222e+07	6.26015e+06	5.8784e+06	7.65805e+06	31.7	34.3	4.11	23	14.2	-1.08	0.908	-4.76	0.00185
High	DATKAATAAADFTAK	1xGG [K4]	E2RBU1	Serine/threonine kinase receptor associated protein OS=Canis lupus familiaris GN=STRAP PE=4 SV=2	6	1566.78	38.03	39	5.72893e+06	5.28e+06	7.0828e+06	4.05215e+06	7.88259e+06	7.62072e+06	7.67998e+06	2.91973e+06	2.62765e+06	2.91675e+06	7.31636e+06	6.62199e+06	2.52459e+06	917688	1.42868e+06	1.10136e+06	22.6	1.78	5.95	47.2	22.5	-2.74	0.000536	-4.78	0.0357
High	VALGKTLGEGEFGAVMEGQLNQDDSILK	1xGG [K5]	F1PGV4	AXL receptor tyrosine kinase OS=Canis lupus familiaris GN=AXL PE=3 SV=2	3	3033.52	79.04	62	1616.9	1728.56	2.83675e+06	3.72149e+06	2.74893e+06	7665.47	3.15273e+06	4.22961e+06	9.81994e+06	8.80323e+06	5.45469e+06	1.81981e+07	6.28998e+06	2.54567e+06	1.02255e+06	2.46263e+06	117	86.9	39.1	71.4	42.6	3.87	0.284	-4.96	0.037
High	ILKSPEIQR	1xGG [K3]	F1PVZ2	Uncharacterized protein OS=Canis lupus familiaris PE=4 SV=2	24	1197.69	30.08	44	1.66711e+07	1.51135e+07	1.7259e+07	1.24174e+07	8.59908e+06	1.10784e+07	1.07761e+07	8.70927e+06	9.62799e+06	9.69318e+06	2.49567e+07	1.93206e+07	1.04246e+07	6.87089e+06	2.71156e+06	1.42244e+06	14.1	13.3	5.89	40.2	77.6	-1.09	0.445	-4.97	0.0414
High	LLGGVTIAQGGVLPNIQAVLLPKK	1xGG [K]	E2RNB0	Histone H2A OS=Canis lupus familiaris GN=H2AFX PE=3 SV=1	300	2513.52	91.3	99	2.22942e+08	1.14888e+08	6.20436e+07	3.92038e+08	4.0908e+08	1.13736e+08	2.17772e+08	9.09406e+08	1.74486e+09	1.06064e+09	2.3011e+09	3.86319e+09	1.74212e+09	3.01029e+08	6.56246e+08	5.97436e+08	73.6	60.7	35.9	41.7	36.7	5.02	0.0259	-5.09	0.00872
High	DILKPSPGK	1xGG [K4]	Q00589	Sodium- and chloride-dependent taurine transporter OS=Canis lupus familiaris GN=SLC6A6 PE=1 SV=2	11	1068.6	27.2	42	4.6839e+06	6.3156e+06	6.83769e+06	3.36157e+06	7.72007e+06	7.14072e+06	8.42965e+06	4.98471e+06	4.5955e+06	5.4161e+06	4.70535e+06	4.44234e+06	2.92207e+06	700768	594365	1.00155e+06	29.9	8.32	8.21	23.9	27.6	-1.55	0.00285	-5.26	0.00151
High	SAVPPGADKKAEAGAGSATEFQFR	2xGG [K9; K10]	E2RGQ5	Ribosomal protein S10 OS=Canis lupus familiaris GN=RPS10 PE=4 SV=1	95	2620.28	44.28	72	9.27448e+07	1.08977e+08	9.5295e+07	1.21133e+08	2.63866e+08	4.0342e+08	2.93355e+08	1.47968e+08	1.52496e+08	1.51664e+08	1.89435e+08	1.22373e+08	1.79385e+08	4.00849e+07	1.79077e+07	3.39988e+07	12.6	23	1.6	22.1	37.4	-2.12	0.0281	-5.34	0.00782
High	LIYAGKILSDDVPIR	1xGG [K6]	F1PTL1	RAD23 homolog A, nucleotide excision repair protein OS=Canis lupus familiaris GN=RAD23A PE=4 SV=2	21	1787.01	66.84	79	3.80067e+07	3.24622e+07	2.79207e+07	3.19041e+07	804047	7665.47	459462	2.48948e+06	3.95818e+06	1.57828e+06	1.51997e+08	4.93681e+07	9.44184e+07	1.41053e+07	1.71858e+07	2.35706e+07	12.7	94.3	44.9	52.2	26.4	6.31	0.186	-5.39	0.0238
High	YASICQQNGIVPIVEPEILPDGDHDLKR	1xCarbamidomethyl [C5]; 1xGG [K27]	F1PS82; F1PBT3	Fructose-bisphosphate aldolase OS=Canis lupus familiaris GN=ALDOC PE=3 SV=2_x000D__x000D_ Fructose-bisphosphate aldolase OS=Canis lupus familiaris PE=3 SV=2	26	3290.65	72.4	38	3.40826e+07	2.51841e+07	1.03153e+07	4.32293e+07	8.31795e+07	1.1785e+08	3.32233e+07	7.00704e+07	6.8443e+07	8.28618e+07	7.44043e+07	1.27525e+08	6.52059e+07	1.18865e+07	1.86164e+07	1.78239e+07	49.7	54.5	10.7	37.8	22.8	-1.06	0.878	-5.53	0.00376
High	GLPYKATENDIYNFFSPLNPVR	1xGG [K5]	E2RB90	Heterogeneous nuclear ribonucleoprotein F OS=Canis lupus familiaris GN=HNRNPF PE=4 SV=1	12	2669.34	87.56	38	1616.9	1728.56	2155.81	929850	527344	7665.47	2385.53	3.33636e+06	2.79189e+06	3.59955e+06	6.80873e+06	1.01325e+07	1.06878e+07	673825	1.10966e+06	3.16743e+06	198	168	12.7	22.8	80.7	18.1	0.0919	-5.58	0.0423
High	LGLKSLVSK	1xGG [K4]	E2RRD2; E2RR73	Uncharacterized protein OS=Canis lupus familiaris PE=3 SV=2_x000D__x000D_ Histone cluster 1 H1 family member a OS=Canis lupus familiaris GN=HIST1H1A PE=3 SV=1	3	1058.66	44.7	77	3.5494e+06	3.76078e+06	4.75609e+06	2.98739e+06	1818.93	7665.47	2385.53	1413.09	1703.62	1123.42	1.08291e+07	2.74473e+06	8.49464e+06	1.75866e+06	881607	1.1543e+06	19.6	81.5	20.5	56.6	35.5	-2.8	0.192	-5.82	0.0419
High	ASGPPVSELITKAVAASK	1xGG [K12]	E2RRD2	Uncharacterized protein OS=Canis lupus familiaris PE=3 SV=2	34	1840.02	71.01	103	1.17884e+08	1.06792e+08	1.0937e+08	1.11003e+08	2.11647e+07	1.083e+08	3.49944e+07	1.90182e+07	2.77626e+07	2.30321e+07	3.1874e+08	3.89052e+08	1.6852e+08	6.41755e+07	2.68497e+07	5.90959e+07	4.26	85.4	18.8	38.6	40.5	-2.36	0.321	-5.84	0.00931
High	VETGVLKPGMVVTFAPVNVTTEVK	1xGG [K7]	F2Z4P4; E2RER1	Elongation factor 1-alpha OS=Canis lupus familiaris GN=EEF1A1 PE=3 SV=1_x000D__x000D_ Uncharacterized protein OS=Canis lupus familiaris PE=4 SV=2	23	2629.43	77.33	58	1.38307e+07	1.46819e+07	4.25734e+06	2.56197e+07	3.11928e+07	1.28692e+07	1.47767e+07	2.03946e+07	5.90844e+07	2.13323e+07	5.87385e+07	9.8277e+07	9.75673e+07	8.49852e+06	1.13346e+07	2.21345e+07	59.9	51.4	65.7	26.7	51.4	1.71	0.335	-6.07	0.00875
High	SHYADVDPENQNFLLESNVGKK	1xGG [K]	J9P955	Solute carrier family 38 member 2 OS=Canis lupus familiaris GN=SLC38A2 PE=4 SV=1	46	2618.25	51.79	100	2.49016e+07	2.39185e+07	2.58131e+07	2.31636e+07	9.6829e+07	6.64324e+07	6.57045e+07	4.12763e+07	3.45869e+07	3.73675e+07	2.99036e+07	2.16752e+07	2.79043e+07	6.43064e+06	4.35314e+06	2.04754e+06	4.72	23.3	8.9	16.2	51.3	-2.02	0.0207	-6.19	0.0222
High	DLAGSIIGKGGQR	1xGG [K9]	E2RA50	Uncharacterized protein OS=Canis lupus familiaris PE=4 SV=2	31	1385.75	42.88	73	3.12109e+07	2.87802e+07	2.97511e+07	2.40494e+07	9.20219e+07	8.27133e+07	9.15146e+07	3.9711e+07	3.81714e+07	3.1516e+07	1.36583e+07	8.28821e+06	1.08435e+07	2.11401e+06	2.3679e+06	734253	10.9	5.9	11.9	24.6	50.6	-2.43	0.00177	-6.29	0.0234
High	SLDAHVPETPSTSTLKQVTR	1xGG [K16]	E2RJU5	RAD18, E3 ubiquitin protein ligase OS=Canis lupus familiaris GN=RAD18 PE=4 SV=2	27	2281.18	47.49	92	2.61875e+07	2.48142e+07	2.59632e+07	2.26285e+07	5.37863e+07	4.96792e+07	3.58492e+07	3.15804e+07	2.60177e+07	3.81812e+07	4.02213e+07	2.58028e+07	3.36319e+07	5.07954e+06	5.81114e+06	4.92691e+06	6.54	20.2	19.1	21.7	8.96	-1.45	0.0898	-6.3	0.00187
High	DNIQGITKPAIR	1xGG [K8]	F2Z4N2	Histone H4 OS=Canis lupus familiaris GN=HIST1H4A PE=3 SV=1	51	1439.8	40.15	74	4.18169e+08	4.15365e+08	4.87279e+08	3.52796e+08	1.77052e+08	9.63365e+07	1.60869e+08	1.56449e+08	1.79368e+08	1.57356e+08	9.67766e+08	7.49146e+08	5.31053e+08	9.86057e+07	3.50728e+07	1.8454e+08	13.1	29.5	7.89	29.1	70.7	1.14	0.492	-7.06	0.0357
High	VTIAQGGVLPNIQAVLLPKK	1xGG [K]	F1PFZ7; J9P0B2; L7N0D9	Histone H2A OS=Canis lupus familiaris GN=HIST2H2AC PE=3 SV=2_x000D__x000D_ Histone H2A OS=Canis lupus familiaris GN=LOC488291 PE=3 SV=1_x000D__x000D_ Histone H2A OS=Canis lupus familiaris GN=H2AFJ PE=3 SV=1	1266	2173.31	80.99	72	1.90932e+10	1.56052e+10	5.21509e+09	1.98785e+10	1.68592e+10	1.02686e+10	1.44402e+10	2.28908e+10	3.87807e+10	2.47417e+10	7.68708e+10	6.85706e+10	2.7035e+10	3.8985e+09	8.89172e+09	8.04056e+09	45.2	24.1	30.2	46.4	38.5	2.08	0.0308	-8.28	0.00899
High	LIKNNASTDYDLSDK	1xGG [K3]	F1PLN2	Uncharacterized protein OS=Canis lupus familiaris GN=RPL3 PE=3 SV=1	10	1810.88	33.08	90	8.21212e+06	8.6518e+06	1.14235e+07	7.81034e+06	1.03087e+06	7665.47	1.15361e+06	1413.09	957166	1123.42	2.3823e+07	1.34417e+07	8.57359e+06	3.60067e+06	881826	945138	18.1	86.1	173	51	85.8	-2.28	0.357	-8.45	0.0193
High	ESPLLFKFR	1xGG [K7]	E2R7F1	Moesin OS=Canis lupus familiaris GN=MSN PE=4 SV=2	15	1250.69	60.39	50	2.13812e+07	1.8178e+07	1.86721e+07	1.87687e+07	1818.93	5.51407e+06	619275	1413.09	1703.62	805099	6.33102e+07	4.72703e+07	3.56435e+07	3.81841e+06	5.00541e+06	7.42815e+06	7.5	148	172	28.5	34	-7.59	0.445	-9	0.00108
High	VVPAALKVVR	1xGG [K7]	F6UMX6	Uncharacterized protein OS=Canis lupus familiaris PE=4 SV=1	7	1165.74	43.32	46	3.84368e+06	2.34255e+06	5.20244e+06	2.74817e+06	1818.93	793106	348939	337903	366065	1123.42	8.26895e+06	4.6665e+06	7.04613e+06	400958	1.11612e+06	506310	36.2	104	86.4	27.5	57.2	-1.62	0.881	-9.88	0.0061
High	KEEIIKTLSK	1xGG [K6]	D0VWQ5	60S ribosomal protein L19 OS=Canis lupus familiaris GN=RPL19 PE=1 SV=1	12	1302.76	29.52	53	2.08717e+07	2.17557e+07	2.51767e+07	1.35575e+07	2.34302e+07	3.11978e+07	3.70585e+07	2.44408e+07	2.44242e+07	2.33212e+07	2.32077e+07	3.02887e+07	1.06587e+07	2.80971e+06	1.12768e+06	2.05635e+06	24	22.4	2.67	46.5	42.2	-1.27	0.238	-10.7	0.00504
High	EYKDECLDIINR	1xCarbamidomethyl [C6]; 1xGG [K3]	F1PB59	MAGE family member L2 OS=Canis lupus familiaris GN=MAGEL2 PE=4 SV=2	11	1681.79	45.21	88	7.9516e+06	9.30159e+06	1.01652e+07	6.83904e+06	2.8776e+07	1.15736e+07	3.81812e+07	2.42452e+07	2.51946e+07	1.47561e+07	259174	574147	356864	709.272	193.386	1325.97	17.1	51.5	27	40.6	76.3	-1.22	0.793	-534	0.00305
High	ALQEADQSKVLSAVEDR	1xGG [K9]	F1P7Y1	Tripartite motif containing 47 OS=Canis lupus familiaris GN=TRIM47 PE=4 SV=2	12	1972.99	48.77	67	6.88418e+06	9.34393e+06	9.36912e+06	7.52713e+06	3.27172e+07	2.66959e+07	2.91635e+07	2.96774e+07	3.28191e+07	1.71055e+07	847735	1.33086e+06	1.08416e+06	709.272	193.386	1325.97	15.3	10.3	31.3	22.2	76.3	-1.11	0.563	-1460	0.00396
High	NEEDKLKDWEGSLDEQR	1xGG [K]	F1PUX6	Platelet-derived growth factor receptor alpha OS=Canis lupus familiaris GN=PDGFRA PE=3 SV=1	14	2205.01	50.47	40	2.80146e+06	2.23343e+06	2.50722e+06	2.68138e+06	1.54468e+07	1.03259e+07	1.34853e+07	6.13072e+06	6.3011e+06	6.09724e+06	2.42533e+06	2.7841e+06	2.28241e+06	709.272	193.386	1325.97	9.65	19.7	1.77	10.3	76.3	-2.12	0.0241	-3360	0.0042
High	MVVPAALKVVR	1xGG [K8]	F6UMX6; F1PI16	Uncharacterized protein OS=Canis lupus familiaris PE=4 SV=1_x000D__x000D_ 60S ribosomal protein L13a OS=Canis lupus familiaris GN=RPL13A PE=3 SV=1	2	1296.78	56.07	58	1616.9	546560	928487	547778	1818.93	7665.47	2385.53	1413.09	1703.62	1123.42	4.32431e+06	919760	2.48209e+06	709.272	193.386	1325.97	75.3	81.5	20.5	66.2	76.3	-2.8	0.192	-3470	0.000444
High	GTYFTHEAKGADDAADADTAIINAEGGQNNSEEK	1xGG [K9]	F1P7M7	Cell adhesion molecule 1 OS=Canis lupus familiaris GN=CADM1 PE=4 SV=2	3	3624.6	47.39	34	1616.9	1.75673e+06	2155.81	986657	3.7992e+06	7665.47	3.44675e+06	1413.09	1703.62	1123.42	4.09282e+06	2.33388e+06	1.82992e+06	709.272	193.386	1325.97	124	86.6	20.5	43.2	76.3	-1710	0.105	-3700	0.00146
High	HVTKVDCLVAR	1xCarbamidomethyl [C7]; 1xGG [K4]	E2RRA8	SH2 domain containing 3C OS=Canis lupus familiaris GN=SH2D3C PE=4 SV=1	2	1411.75	30.17	51	2.25293e+06	2.12637e+06	3.31621e+06	1.72064e+06	1818.93	2.8537e+06	763375	1413.09	1703.62	1123.42	2.63415e+06	3.92933e+06	2.22782e+06	709.272	193.386	1325.97	28.9	122	20.5	30.3	76.3	-853	0.172	-3940	0.0024
High	VETGVLKPGMVVTFATVNVTPEVK	1xOxidation [M10]; 1xGG [K7]	J9NRN4	Uncharacterized protein OS=Canis lupus familiaris PE=4 SV=1	21	2645.42	72.44	43	5.46916e+06	1728.56	2155.81	2.13916e+06	3.23062e+06	7.86921e+06	2385.53	1.83544e+06	4.6055e+06	1.44384e+06	4.19516e+06	4.12723e+06	3.95467e+06	709.272	193.386	1325.97	136	107	65.6	3.03	76.3	-1.41	0.563	-5510	0.00402
High	QDQPGALSAAEVEKR	1xGG [K14]	E2R9P6	ADP ribosylation factor like GTPase 4D OS=Canis lupus familiaris GN=ARL4D PE=3 SV=1	4	1712.86	33.61	53	891562	1.37903e+06	878605	569229	4.35021e+06	7665.47	4.02325e+06	3.6816e+06	2.7173e+06	2.63171e+06	5.39497e+06	3.96986e+06	4.57321e+06	709.272	193.386	1325.97	36	86.6	19.4	15.4	76.3	1.08	0.49	-6250	0.00329
High	LCDFGSAKQLVR	1xCarbamidomethyl [C2]; 1xGG [K8]	F1PAE3	Glycogen synthase kinase 3 alpha OS=Canis lupus familiaris GN=GSK3A PE=3 SV=2	1	1507.77	45.23	40	2.90981e+06	3.94458e+06	4.0176e+06	2.66875e+06	1818.93	4.26269e+06	2385.53	1413.09	1703.62	1123.42	7.08989e+06	4.14299e+06	3.69751e+06	709.272	193.386	1325.97	20.6	173	20.5	37	76.3	-1010	0.367	-6700	0.00165
High	NLQSEVEGVKNIMTQNVER	1xGG [K10]	E2QUL2	Vesicle associated membrane protein 8 OS=Canis lupus familiaris GN=VAMP8 PE=4 SV=2	5	2302.15	71.53	38	1616.9	1728.56	289826	1131.4	5.08952e+06	7665.47	2385.53	7.39423e+06	1703.62	1.00958e+07	5.48892e+06	1.17724e+07	6.4404e+06	709.272	193.386	1325.97	196	173	89.6	42.9	76.3	3.43	0.553	-10600	0.00112
High	DLKPQNLLIDDK	1xGG [K3]	E2RGJ9	Cyclin dependent kinase 1 OS=Canis lupus familiaris GN=CDK1 PE=3 SV=1	19	1525.82	53.47	59	8.57768e+06	7.32432e+06	7.51161e+06	5.82507e+06	1.05454e+07	7665.47	4.12208e+06	8.23146e+06	1.26457e+07	6.23077e+06	8.29375e+06	8.83242e+06	8.67904e+06	709.272	193.386	1325.97	15.5	109	36.3	3.23	76.3	1.85	0.382	-11600	0.00342
High	NNLQFGKTLGAGAFGK	1xGG [K7]	E2RJV2	Colony stimulating factor 1 receptor OS=Canis lupus familiaris GN=CSF1R PE=3 SV=2	16	1736.91	54.54	82	8.22555e+06	9.21682e+06	7.24364e+06	7.80318e+06	2.27573e+07	1.22138e+07	1.70373e+07	5.65385e+06	4.39883e+06	1.21145e+07	1.54608e+07	1.74673e+07	1.15245e+07	709.272	193.386	1325.97	10.3	30.4	56	20.4	76.3	-2.35	0.0745	-19900	0.00215
High	DITVESKR	1xGG [K7]	J9P139	Uncharacterized protein OS=Canis lupus familiaris GN=TSNAX PE=4 SV=1	14	1061.56	21.85	39	1616.9	1728.56	2155.81	1131.4	1.50248e+07	3.2466e+07	1.30631e+07	6.33608e+06	3.60234e+06	6.31218e+06	2.79348e+07	2.67857e+07	399094	709.272	193.386	1325.97	25.4	52.9	29	84.8	76.3	-3.73	0.0263	-24700	0.0124
